# Supplementary material for: CRP-Like Transcriptional Regulator MrpC Curbs c-di-GMP and 3′,3′-cGAMP Nucleotide Levels during Development in Myxococcus xanthus
Source: mBio. 2022 Feb 15;13(1):e00044-22. doi: 10.1128/mbio.00044-22 (PMC8844925; doi:10.1128/mbio.00044-22)
Supplement: TABLE S2 [file mbio.00044-22-st002.xlsx]

## Sheet: README
	Table S3. Combined analysis of Transcriptional Start Sites (TSSs) and MrpC ChIPseq data for fruA and mrpC (A), genes encoding c-di-GMP associated proteins (B) and their operons (C)
	TSS Strand: location of TSS on + or - strand
	Max Counts 1 and 2
	Relative read score (RRS) for replicate 1 and 2 ─ the number of trimmed reads mapping to each position on the genome normalized to the total number of mapped reads was calculated using the following formula:
	RRS = (Rns/Rt) * 1000000 with
	Rns being the number of trimmed reads mapping to position n in the genome on strand s
	Rt being the total number of reads mapping to the genome.
	Max counts 1 and 2 indicate the RRS for the Max position
	Max position
	Genome coordinate of the highest TSS position in TSS cluster
	Position of TSS Relative to Gene Start
	Distance (in bp) between Max position and gene start of the gene listed in Old MXAN and New MXAN.
	MrpC Peak Coordinate
	Coordinate of peak summit identified in Chip-Seq analysis (Robinson et al., 2014).
	Position of MrpC Peak Relative to Gene start
	For each peak the distance to the closest gene start codon was calculated and the gene name in new annotation was assigned.
	Distance between MrpC Peak & TSS
	Distance (in bp) between MrpC Peak Coordinate and Max Position of the gene listed in Old MXAN and New MXAN.
	Distance between MrpC Peak & TSS ≤ 200 bp
	“YES” indicates the gene listed in Old MXAN and New MXAN, which MrpC Peak Coordinate located from Max Position at the distance of 200 bp or less.

## Sheet: S2A
Old MXAN	New MXAN	Gene	Domain	Gene Start	Gene End	Gene Strand	Timepoint of Development	TSS Strand	Max Counts 1	Max Counts 2	Max Position	Position of TSS Relative to Gene Start	MrpC Peak Coordinate	Position of MrpC Peak Relative to Gene Start	Distance between MrpC Peak & TSS	Distance between MrpC Peak & TSS ≤ 200 bp
MXAN_3117	MXAN_RS15110	fruA		3654152	3654841	+	0h	+	2.98	2.99	3653855	-297	3653767	-385	88	Yes
MXAN_3117	MXAN_RS15110	fruA		3654152	3654841	+	0h	+	16.16	31.05	3653866	-286	3653767	-385	99	Yes
MXAN_3117	MXAN_RS15110	fruA		3654152	3654841	+	0h	+	455.06	458.91	3653917	-235	3653767	-385	150	Yes
MXAN_3117	MXAN_RS15110	fruA		3654152	3654841	+	6h	+	32.32	20.38	3653855	-297	3653767	-385	88	Yes
MXAN_3117	MXAN_RS15110	fruA		3654152	3654841	+	6h	+	290.99	508.88	3653866	-286	3653767	-385	99	Yes
MXAN_3117	MXAN_RS15110	fruA		3654152	3654841	+	6h	+	7827.57	5819.84	3653917	-235	3653767	-385	150	Yes
MXAN_3117	MXAN_RS15110	fruA		3654152	3654841	+	6h	+	3.95	2.3	3653961	-191	3653767	-385	194	Yes
MXAN_3117	MXAN_RS15110	fruA		3654152	3654841	+	6h	+	6.66	6.34	3653968	-184	3653767	-385	201	No
MXAN_3117	MXAN_RS15110	fruA		3654152	3654841	+	6h	+	4.03	1.9	3654013	-139	3653767	-385	246	No
MXAN_3117	MXAN_RS15110	fruA		3654152	3654841	+	12h	+	13.78	11.4	3653855	-297	3653767	-385	88	Yes
MXAN_3117	MXAN_RS15110	fruA		3654152	3654841	+	12h	+	167.49	160.37	3653866	-286	3653767	-385	99	Yes
MXAN_3117	MXAN_RS15110	fruA		3654152	3654841	+	12h	+	8672.95	8090.73	3653917	-235	3653767	-385	150	Yes
MXAN_3117	MXAN_RS15110	fruA		3654152	3654841	+	12h	+	44	28.09	3653925	-227	3653767	-385	158	Yes
MXAN_3117	MXAN_RS15110	fruA		3654152	3654841	+	12h	+	4.89	4.04	3653965	-187	3653767	-385	198	Yes
MXAN_3117	MXAN_RS15110	fruA		3654152	3654841	+	12h	+	6.57	4.85	3653975	-177	3653767	-385	208	No
MXAN_3117	MXAN_RS15110	fruA		3654152	3654841	+	12h	+	4.25	1.62	3653997	-155	3653767	-385	230	No
MXAN_3117	MXAN_RS15110	fruA		3654152	3654841	+	12h	+	3.13	4.13	3654013	-139	3653767	-385	246	No
MXAN_3117	MXAN_RS15110	fruA		3654152	3654841	+	18h	+	12.31	7.35	3653855	-297	3653767	-385	88	Yes
MXAN_3117	MXAN_RS15110	fruA		3654152	3654841	+	18h	+	168.55	197.22	3653866	-286	3653767	-385	99	Yes
MXAN_3117	MXAN_RS15110	fruA		3654152	3654841	+	18h	+	8394.53	7752.82	3653917	-235	3653767	-385	150	Yes
MXAN_3117	MXAN_RS15110	fruA		3654152	3654841	+	18h	+	29.62	23.55	3653925	-227	3653767	-385	158	Yes
MXAN_3117	MXAN_RS15110	fruA		3654152	3654841	+	18h	+	4.73	5.84	3653965	-187	3653767	-385	198	Yes
MXAN_3117	MXAN_RS15110	fruA		3654152	3654841	+	18h	+	5.98	4.78	3653975	-177	3653767	-385	208	No
MXAN_3117	MXAN_RS15110	fruA		3654152	3654841	+	18h	+	2.77	1.95	3653997	-155	3653767	-385	230	No
MXAN_3117	MXAN_RS15110	fruA		3654152	3654841	+	18h	+	2.86	2.12	3654013	-139	3653767	-385	246	No
MXAN_3117	MXAN_RS15110	fruA		3654152	3654841	+	24h	+	8.23	6.95	3653855	-297	3653767	-385	88	Yes
MXAN_3117	MXAN_RS15110	fruA		3654152	3654841	+	24h	+	157.79	263.58	3653866	-286	3653767	-385	99	Yes
MXAN_3117	MXAN_RS15110	fruA		3654152	3654841	+	24h	+	9205.83	6816.3	3653917	-235	3653767	-385	150	Yes
MXAN_3117	MXAN_RS15110	fruA		3654152	3654841	+	24h	+	38.97	27.52	3653925	-227	3653767	-385	158	Yes
MXAN_3117	MXAN_RS15110	fruA		3654152	3654841	+	24h	+	8.57	8.06	3653965	-187	3653767	-385	198	Yes
MXAN_3117	MXAN_RS15110	fruA		3654152	3654841	+	24h	+	4.68	5.28	3653975	-177	3653767	-385	208	No
MXAN_3117	MXAN_RS15110	fruA		3654152	3654841	+	24h	+	3.55	2.13	3653997	-155	3653767	-385	230	No
MXAN_3117	MXAN_RS15110	fruA		3654152	3654841	+	24h	+	3.64	2.69	3654013	-139	3653767	-385	246	No
MXAN_3117	MXAN_RS15110	fruA		3654152	3654841	+	24h	+	1.73	1.95	3654116	-36	3653767	-385	349	No
MXAN_3117	MXAN_RS15110	fruA		3654152	3654841	+	24h	+	3.12	4.17	3654120	-32	3653767	-385	353	No
MXAN_5125	MXAN_RS24905	mrpC		6402563	6403309	+	0h	+	26.03	13.63	6402505	-58	6402316	-247	189	Yes
MXAN_5125	MXAN_RS24905	mrpC		6402563	6403309	+	6h	+	295.52	332.19	6402505	-58	6402316	-247	189	Yes
MXAN_5125	MXAN_RS24905	mrpC		6402563	6403309	+	12h	+	415.68	376.29	6402505	-58	6402316	-247	189	Yes
MXAN_5125	MXAN_RS24905	mrpC		6402563	6403309	+	12h	+	3.29	1.62	6402542	-21	6402316	-247	226	No
MXAN_5125	MXAN_RS24905	mrpC		6402563	6403309	+	18h	+	419.62	454.71	6402505	-58	6402316	-247	189	Yes
MXAN_5125	MXAN_RS24905	mrpC		6402563	6403309	+	24h	+	309.6	375.78	6402505	-58	6402316	-247	189	Yes
MXAN_5125	MXAN_RS24905	mrpC		6402563	6403309	+	24h	+	2.77	2.32	6402542	-21	6402316	-247	226	No

## Sheet: S2B
Old MXAN	New MXAN	Gene	Domain	Gene Start	Gene End	Gene Strand	Timepoint of Development	TSS Strand	Max Counts 1	Max Counts 2	Max Position	Position of TSS Relative to Gene Start	MrpC Peak Coordinate	Position of MrpC Peak Relative to Gene Start	Distance between MrpC Peak & TSS	Peak in Range of -400..+100 Relative to Gene Start	Distance between MrpC Peak & TSS ≤ 200 bp	Gene Potentially Encoded in Operon
MXAN_1525	MXAN_RS07410		GGDEF	1787909	1788790	+	0h	+	128.1	233.33	1787908	-1	1787740	-169	168	Yes	Yes	No
MXAN_1525	MXAN_RS07410		GGDEF	1787909	1788790	+	6h	+	320.93	1137.5	1787908	-1	1787740	-169	168	Yes	Yes	No
MXAN_1525	MXAN_RS07410		GGDEF	1787909	1788790	+	12h	+	397.25	670.74	1787908	-1	1787740	-169	168	Yes	Yes	No
MXAN_1525	MXAN_RS07410		GGDEF	1787909	1788790	+	18h	+	334.06	738.85	1787908	-1	1787740	-169	168	Yes	Yes	No
MXAN_1525	MXAN_RS07410		GGDEF	1787909	1788790	+	24h	+	350.91	669.19	1787908	-1	1787740	-169	168	Yes	Yes	No
MXAN_2643	MXAN_RS12785	gacB	GGDEF	3085591	3086685	+	6h	+	3.13	2.46	3085538	-53	NA	NA	NA	NA	NA	No
MXAN_2643	MXAN_RS12785	gacB	GGDEF	3085591	3086685	+	12h	+	2.32	2.24	3085538	-53	NA	NA	NA	NA	NA	No
MXAN_2643	MXAN_RS12785	gacB	GGDEF	3085591	3086685	+	18h	+	1.87	2.39	3085538	-53	NA	NA	NA	NA	NA	No
MXAN_2997	MXAN_RS14515		GGDEF	3518469	3520406	-	0h	-	38.28	34.74	3520466	-60	3520480	-74	14	Yes	Yes	No
MXAN_2997	MXAN_RS14515		GGDEF	3518469	3520406	-	0h	-	38.7	32.63	3520511	-105	3520480	-74	31	Yes	Yes	No
MXAN_2997	MXAN_RS14515		GGDEF	3518469	3520406	-	0h	-	15.14	12.84	3520588	-182	3520480	-74	108	Yes	Yes	No
MXAN_2997	MXAN_RS14515		GGDEF	3518469	3520406	-	6h	-	9.38	6.58	3520466	-60	3520480	-74	14	Yes	Yes	No
MXAN_2997	MXAN_RS14515		GGDEF	3518469	3520406	-	6h	-	23.11	22.05	3520511	-105	3520480	-74	31	Yes	Yes	No
MXAN_2997	MXAN_RS14515		GGDEF	3518469	3520406	-	6h	-	5.59	5.63	3520588	-182	3520480	-74	108	Yes	Yes	No
MXAN_2997	MXAN_RS14515		GGDEF	3518469	3520406	-	12h	-	23.96	21.63	3520511	-105	3520480	-74	31	Yes	Yes	No
MXAN_2997	MXAN_RS14515		GGDEF	3518469	3520406	-	12h	-	4.41	1.88	3520588	-182	3520480	-74	108	Yes	Yes	No
MXAN_2997	MXAN_RS14515		GGDEF	3518469	3520406	-	18h	-	2.41	2.48	3520466	-60	3520480	-74	14	Yes	Yes	No
MXAN_2997	MXAN_RS14515		GGDEF	3518469	3520406	-	18h	-	15.35	16.55	3520511	-105	3520480	-74	31	Yes	Yes	No
MXAN_2997	MXAN_RS14515		GGDEF	3518469	3520406	-	18h	-	4.19	2.04	3520588	-182	3520480	-74	108	Yes	Yes	No
MXAN_2997	MXAN_RS14515		GGDEF	3518469	3520406	-	24h	-	4.07	4.63	3520466	-60	3520480	-74	14	Yes	Yes	No
MXAN_2997	MXAN_RS14515		GGDEF	3518469	3520406	-	24h	-	22.78	15.75	3520511	-105	3520480	-74	31	Yes	Yes	No
MXAN_2997	MXAN_RS14515		GGDEF	3518469	3520406	-	24h	-	5.46	6.21	3520588	-182	3520480	-74	108	Yes	Yes	No
MXAN_3213	MXAN_RS15560	actA	GGDEF	3762733	3763761	+	0h	+	5.95	2.64	3762719	-14	NA	NA	NA	NA	NA	Yes
MXAN_3213	MXAN_RS15560	actA	GGDEF	3762733	3763761	+	0h	+	7.31	6.77	3762565	-168	NA	NA	NA	NA	NA	Yes
MXAN_3213	MXAN_RS15560	actA	GGDEF	3762733	3763761	+	0h	+	18.63	19.35	3762677	-56	NA	NA	NA	NA	NA	Yes
MXAN_3213	MXAN_RS15560	actA	GGDEF	3762733	3763761	+	6h	+	1.73	1.82	3762664	-69	NA	NA	NA	NA	NA	Yes
MXAN_3213	MXAN_RS15560	actA	GGDEF	3762733	3763761	+	6h	+	4.52	2.22	3762719	-14	NA	NA	NA	NA	NA	Yes
MXAN_3213	MXAN_RS15560	actA	GGDEF	3762733	3763761	+	6h	+	47.87	30.06	3762565	-168	NA	NA	NA	NA	NA	Yes
MXAN_3213	MXAN_RS15560	actA	GGDEF	3762733	3763761	+	6h	+	69.91	74.15	3762677	-56	NA	NA	NA	NA	NA	Yes
MXAN_3213	MXAN_RS15560	actA	GGDEF	3762733	3763761	+	12h	+	1.76	5.03	3762664	-69	NA	NA	NA	NA	NA	Yes
MXAN_3213	MXAN_RS15560	actA	GGDEF	3762733	3763761	+	12h	+	2.97	3.05	3762719	-14	NA	NA	NA	NA	NA	Yes
MXAN_3213	MXAN_RS15560	actA	GGDEF	3762733	3763761	+	12h	+	34.78	22.35	3762565	-168	NA	NA	NA	NA	NA	Yes
MXAN_3213	MXAN_RS15560	actA	GGDEF	3762733	3763761	+	12h	+	186.72	223.55	3762677	-56	NA	NA	NA	NA	NA	Yes
MXAN_3213	MXAN_RS15560	actA	GGDEF	3762733	3763761	+	18h	+	1.96	1.95	3762719	-14	NA	NA	NA	NA	NA	Yes
MXAN_3213	MXAN_RS15560	actA	GGDEF	3762733	3763761	+	18h	+	6.51	6.82	3762664	-69	NA	NA	NA	NA	NA	Yes
MXAN_3213	MXAN_RS15560	actA	GGDEF	3762733	3763761	+	18h	+	28.91	11.51	3762565	-168	NA	NA	NA	NA	NA	Yes
MXAN_3213	MXAN_RS15560	actA	GGDEF	3762733	3763761	+	18h	+	425.96	530.21	3762677	-56	NA	NA	NA	NA	NA	Yes
MXAN_3213	MXAN_RS15560	actA	GGDEF	3762733	3763761	+	24h	+	13.86	17.51	3762664	-69	NA	NA	NA	NA	NA	Yes
MXAN_3213	MXAN_RS15560	actA	GGDEF	3762733	3763761	+	24h	+	40.96	16.58	3762565	-168	NA	NA	NA	NA	NA	Yes
MXAN_3213	MXAN_RS15560	actA	GGDEF	3762733	3763761	+	24h	+	926.98	1102.68	3762677	-56	NA	NA	NA	NA	NA	Yes
MXAN_3705	MXAN_RS17970	dmxA	GGDEF	4416299	4418467	+	0h	+	136.52	264.11	4416017	-282	NA	NA	NA	NA	NA	Yes
MXAN_3705	MXAN_RS17970	dmxA	GGDEF	4416299	4418467	+	6h	+	14.56	10.71	4416017	-282	NA	NA	NA	NA	NA	Yes
MXAN_3705	MXAN_RS17970	dmxA	GGDEF	4416299	4418467	+	12h	+	10.9	10.05	4416017	-282	NA	NA	NA	NA	NA	Yes
MXAN_3705	MXAN_RS17970	dmxA	GGDEF	4416299	4418467	+	18h	+	7.76	6.99	4416017	-282	NA	NA	NA	NA	NA	Yes
MXAN_3705	MXAN_RS17970	dmxA	GGDEF	4416299	4418467	+	24h	+	5.89	5	4416017	-282	NA	NA	NA	NA	NA	Yes
MXAN_3735	MXAN_RS18120	dmxB	GGDEF	4451655	4452611	-	0h	-	173.26	146.96	4452908	-297	4452999	-388	91	Yes	Yes	Yes
MXAN_3735	MXAN_RS18120	dmxB	GGDEF	4451655	4452611	-	0h	-	23.05	15.57	4452782	-171	4452999	-388	217	Yes	No	Yes
MXAN_3735	MXAN_RS18120	dmxB	GGDEF	4451655	4452611	-	0h	-	1.87	2.64	4452772	-161	4452999	-388	227	Yes	No	Yes
MXAN_3735	MXAN_RS18120	dmxB	GGDEF	4451655	4452611	-	0h	-	9.06	13.52	4452824	-213	4452999	-388	175	Yes	Yes	Yes
MXAN_3735	MXAN_RS18120	dmxB	GGDEF	4451655	4452611	-	6h	-	783.74	681.91	4452908	-297	4452999	-388	91	Yes	Yes	Yes
MXAN_3735	MXAN_RS18120	dmxB	GGDEF	4451655	4452611	-	6h	-	22.37	11.82	4452782	-171	4452999	-388	217	Yes	No	Yes
MXAN_3735	MXAN_RS18120	dmxB	GGDEF	4451655	4452611	-	6h	-	5.51	36.4	4452824	-213	4452999	-388	175	Yes	Yes	Yes
MXAN_3735	MXAN_RS18120	dmxB	GGDEF	4451655	4452611	-	6h	-	3.62	6.5	4452746	-135	4452999	-388	253	Yes	No	Yes
MXAN_3735	MXAN_RS18120	dmxB	GGDEF	4451655	4452611	-	12h	-	1466.22	1308.01	4452908	-297	4452999	-388	91	Yes	Yes	Yes
MXAN_3735	MXAN_RS18120	dmxB	GGDEF	4451655	4452611	-	12h	-	44	30.78	4452824	-213	4452999	-388	175	Yes	Yes	Yes
MXAN_3735	MXAN_RS18120	dmxB	GGDEF	4451655	4452611	-	12h	-	23.08	16.42	4452782	-171	4452999	-388	217	Yes	No	Yes
MXAN_3735	MXAN_RS18120	dmxB	GGDEF	4451655	4452611	-	12h	-	9.38	4.13	4452746	-135	4452999	-388	253	Yes	No	Yes
MXAN_3735	MXAN_RS18120	dmxB	GGDEF	4451655	4452611	-	18h	-	1075.16	1450.79	4452908	-297	4452999	-388	91	Yes	Yes	Yes
MXAN_3735	MXAN_RS18120	dmxB	GGDEF	4451655	4452611	-	18h	-	146.86	649.18	4452824	-213	4452999	-388	175	Yes	Yes	Yes
MXAN_3735	MXAN_RS18120	dmxB	GGDEF	4451655	4452611	-	18h	-	33.01	26.55	4452782	-171	4452999	-388	217	Yes	No	Yes
MXAN_3735	MXAN_RS18120	dmxB	GGDEF	4451655	4452611	-	18h	-	6.51	11.24	4452746	-135	4452999	-388	253	Yes	No	Yes
MXAN_3735	MXAN_RS18120	dmxB	GGDEF	4451655	4452611	-	18h	-	1.96	3.03	4452766	-155	4452999	-388	233	Yes	No	Yes
MXAN_3735	MXAN_RS18120	dmxB	GGDEF	4451655	4452611	-	24h	-	1539	1003.09	4452908	-297	4452999	-388	91	Yes	Yes	Yes
MXAN_3735	MXAN_RS18120	dmxB	GGDEF	4451655	4452611	-	24h	-	955.91	1031.16	4452824	-213	4452999	-388	175	Yes	Yes	Yes
MXAN_3735	MXAN_RS18120	dmxB	GGDEF	4451655	4452611	-	24h	-	71.27	39.47	4452782	-171	4452999	-388	217	Yes	No	Yes
MXAN_3735	MXAN_RS18120	dmxB	GGDEF	4451655	4452611	-	24h	-	11.69	9.45	4452746	-135	4452999	-388	253	Yes	No	Yes
MXAN_3735	MXAN_RS18120	dmxB	GGDEF	4451655	4452611	-	24h	-	1.56	2.6	4452800	-189	4452999	-388	199	Yes	Yes	Yes
MXAN_4029	MXAN_RS19590		GGDEF	4935710	4936585	-	NA	NA	NA	NA	NA	NA	NA	NA	NA	NA	NA	No
MXAN_4257	MXAN_RS20665		GGDEF	5219956	5221740	+	NA	NA	NA	NA	NA	NA	NA	NA	NA	NA	NA	No
MXAN_4445	MXAN_RS21595	tmoK	GGDEF	5503494	5506823	-	0h	-	38.45	34.21	5506826	-3	5506884	-61	58	Yes	Yes	Yes
MXAN_4445	MXAN_RS21595	tmoK	GGDEF	5503494	5506823	-	6h	-	15.71	18.08	5506826	-3	5506884	-61	58	Yes	Yes	Yes
MXAN_4445	MXAN_RS21595	tmoK	GGDEF	5503494	5506823	-	6h	-	1.81	2.93	5506920	-97	5506884	-61	36	Yes	Yes	Yes
MXAN_4445	MXAN_RS21595	tmoK	GGDEF	5503494	5506823	-	12h	-	16.51	16.96	5506826	-3	5506884	-61	58	Yes	Yes	Yes
MXAN_4445	MXAN_RS21595	tmoK	GGDEF	5503494	5506823	-	12h	-	2.24	1.71	5506920	-97	5506884	-61	36	Yes	Yes	Yes
MXAN_4445	MXAN_RS21595	tmoK	GGDEF	5503494	5506823	-	18h	-	23.82	24.87	5506826	-3	5506884	-61	58	Yes	Yes	Yes
MXAN_4445	MXAN_RS21595	tmoK	GGDEF	5503494	5506823	-	18h	-	2.77	3.72	5506920	-97	5506884	-61	36	Yes	Yes	Yes
MXAN_4445	MXAN_RS21595	tmoK	GGDEF	5503494	5506823	-	24h	-	36.81	28.81	5506826	-3	5506884	-61	58	Yes	Yes	Yes
MXAN_4445	MXAN_RS21595	tmoK	GGDEF	5503494	5506823	-	24h	-	1.82	2.59	5506920	-97	5506884	-61	36	Yes	Yes	Yes
MXAN_4463	MXAN_RS21675	gacA	GGDEF	5525824	5527197	+	0h	+	193.76	142.56	5525822	-2	NA	NA	NA	NA	NA	No
MXAN_4463	MXAN_RS21675	gacA	GGDEF	5525824	5527197	+	6h	+	291.9	358.52	5525822	-2	NA	NA	NA	NA	NA	No
MXAN_4463	MXAN_RS21675	gacA	GGDEF	5525824	5527197	+	12h	+	207.64	196.18	5525822	-2	NA	NA	NA	NA	NA	No
MXAN_4463	MXAN_RS21675	gacA	GGDEF	5525824	5527197	+	18h	+	105.37	146.67	5525822	-2	NA	NA	NA	NA	NA	No
MXAN_4463	MXAN_RS21675	gacA	GGDEF	5525824	5527197	+	24h	+	159.87	163.52	5525822	-2	NA	NA	NA	NA	NA	No
MXAN_4640	MXAN_RS22525	sgmT	GGDEF	5820562	5823072	-	0h	-	3.23	2.99	5823337	-265	NA	NA	NA	NA	NA	Yes
MXAN_4640	MXAN_RS22525	sgmT	GGDEF	5820562	5823072	-	0h	-	37.08	23.13	5823163	-91	NA	NA	NA	NA	NA	Yes
MXAN_4640	MXAN_RS22525	sgmT	GGDEF	5820562	5823072	-	0h	-	45.08	39.75	5823333	-261	NA	NA	NA	NA	NA	Yes
MXAN_4640	MXAN_RS22525	sgmT	GGDEF	5820562	5823072	-	6h	-	11.93	17.92	5823163	-91	NA	NA	NA	NA	NA	Yes
MXAN_4640	MXAN_RS22525	sgmT	GGDEF	5820562	5823072	-	6h	-	13.65	14.12	5823333	-261	NA	NA	NA	NA	NA	Yes
MXAN_4640	MXAN_RS22525	sgmT	GGDEF	5820562	5823072	-	12h	-	9.22	5.83	5823333	-261	NA	NA	NA	NA	NA	Yes
MXAN_4640	MXAN_RS22525	sgmT	GGDEF	5820562	5823072	-	12h	-	12.18	13.64	5823163	-91	NA	NA	NA	NA	NA	Yes
MXAN_4640	MXAN_RS22525	sgmT	GGDEF	5820562	5823072	-	18h	-	6.96	7.97	5823333	-261	NA	NA	NA	NA	NA	Yes
MXAN_4640	MXAN_RS22525	sgmT	GGDEF	5820562	5823072	-	18h	-	16.06	14.87	5823163	-91	NA	NA	NA	NA	NA	Yes
MXAN_4640	MXAN_RS22525	sgmT	GGDEF	5820562	5823072	-	24h	-	7.36	6.39	5823333	-261	NA	NA	NA	NA	NA	Yes
MXAN_4640	MXAN_RS22525	sgmT	GGDEF	5820562	5823072	-	24h	-	15.93	9.17	5823163	-91	NA	NA	NA	NA	NA	Yes
MXAN_5053	MXAN_RS24545		GGDEF	6320691	6322541	-	0h	-	15.23	43.62	6322569	-28	NA	NA	NA	NA	NA	Yes
MXAN_5053	MXAN_RS24545		GGDEF	6320691	6322541	-	6h	-	6.66	4.6	6322569	-28	NA	NA	NA	NA	NA	Yes
MXAN_5053	MXAN_RS24545		GGDEF	6320691	6322541	-	12h	-	5.21	1.79	6322569	-28	NA	NA	NA	NA	NA	Yes
MXAN_5053	MXAN_RS24545		GGDEF	6320691	6322541	-	18h	-	8.03	4.07	6322569	-28	NA	NA	NA	NA	NA	Yes
MXAN_5053	MXAN_RS24545		GGDEF	6320691	6322541	-	24h	-	6.5	7.5	6322569	-28	NA	NA	NA	NA	NA	Yes
MXAN_5199	MXAN_RS25265		GGDEF	6492142	6493053	+	0h	+	3.57	3.25	6492096	-46	NA	NA	NA	NA	NA	No
MXAN_5199	MXAN_RS25265		GGDEF	6492142	6493053	+	0h	+	12.59	18.91	6492110	-32	NA	NA	NA	NA	NA	No
MXAN_5199	MXAN_RS25265		GGDEF	6492142	6493053	+	0h	+	19.65	26.03	6492139	-3	NA	NA	NA	NA	NA	No
MXAN_5199	MXAN_RS25265		GGDEF	6492142	6493053	+	6h	+	3.29	3.73	6492096	-46	NA	NA	NA	NA	NA	No
MXAN_5199	MXAN_RS25265		GGDEF	6492142	6493053	+	6h	+	31.34	21.97	6492139	-3	NA	NA	NA	NA	NA	No
MXAN_5199	MXAN_RS25265		GGDEF	6492142	6493053	+	6h	+	31.58	29.26	6492110	-32	NA	NA	NA	NA	NA	No
MXAN_5199	MXAN_RS25265		GGDEF	6492142	6493053	+	12h	+	2.56	2.78	6492096	-46	NA	NA	NA	NA	NA	No
MXAN_5199	MXAN_RS25265		GGDEF	6492142	6493053	+	12h	+	30.61	11.49	6492139	-3	NA	NA	NA	NA	NA	No
MXAN_5199	MXAN_RS25265		GGDEF	6492142	6493053	+	12h	+	37.91	33.56	6492110	-32	NA	NA	NA	NA	NA	No
MXAN_5199	MXAN_RS25265		GGDEF	6492142	6493053	+	18h	+	2.77	2.92	6492096	-46	NA	NA	NA	NA	NA	No
MXAN_5199	MXAN_RS25265		GGDEF	6492142	6493053	+	18h	+	21.32	11.24	6492139	-3	NA	NA	NA	NA	NA	No
MXAN_5199	MXAN_RS25265		GGDEF	6492142	6493053	+	18h	+	49.07	33.81	6492110	-32	NA	NA	NA	NA	NA	No
MXAN_5199	MXAN_RS25265		GGDEF	6492142	6493053	+	24h	+	2.42	2.41	6492096	-46	NA	NA	NA	NA	NA	No
MXAN_5199	MXAN_RS25265		GGDEF	6492142	6493053	+	24h	+	25.72	20.75	6492139	-3	NA	NA	NA	NA	NA	No
MXAN_5199	MXAN_RS25265		GGDEF	6492142	6493053	+	24h	+	33.77	36.69	6492110	-32	NA	NA	NA	NA	NA	No
MXAN_5340	MXAN_RS25915		GGDEF	6648197	6649837	-	0h	-	4.76	7.83	6649945	-108	NA	NA	NA	NA	NA	Yes
MXAN_5340	MXAN_RS25915		GGDEF	6648197	6649837	-	0h	-	7.14	6.51	6649882	-45	NA	NA	NA	NA	NA	Yes
MXAN_5340	MXAN_RS25915		GGDEF	6648197	6649837	-	6h	-	1.97	2.7	6649945	-108	NA	NA	NA	NA	NA	Yes
MXAN_5340	MXAN_RS25915		GGDEF	6648197	6649837	-	6h	-	5.76	3.25	6649882	-45	NA	NA	NA	NA	NA	Yes
MXAN_5340	MXAN_RS25915		GGDEF	6648197	6649837	-	12h	-	1.68	2.33	6649945	-108	NA	NA	NA	NA	NA	Yes
MXAN_5340	MXAN_RS25915		GGDEF	6648197	6649837	-	12h	-	1.92	2.51	6649882	-45	NA	NA	NA	NA	NA	Yes
MXAN_5347	MXAN_RS25950		GGDEF	6657809	6658513	+	0h	+	13.61	16.27	6657806	-3	NA	NA	NA	NA	NA	Yes
MXAN_5347	MXAN_RS25950		GGDEF	6657809	6658513	+	6h	+	11.6	10.47	6657806	-3	NA	NA	NA	NA	NA	Yes
MXAN_5347	MXAN_RS25950		GGDEF	6657809	6658513	+	12h	+	10.82	8.17	6657806	-3	NA	NA	NA	NA	NA	Yes
MXAN_5347	MXAN_RS25950		GGDEF	6657809	6658513	+	18h	+	12.4	6.46	6657806	-3	NA	NA	NA	NA	NA	Yes
MXAN_5347	MXAN_RS25950		GGDEF	6657809	6658513	+	24h	+	12.56	7.23	6657806	-3	NA	NA	NA	NA	NA	Yes
MXAN_5366	MXAN_RS26040		GGDEF	6680774	6681736	-	0h	-	1.96	3.52	6682013	-277	6681741	-5	272	Yes	No	No
MXAN_5366	MXAN_RS26040		GGDEF	6680774	6681736	-	12h	-	1.92	3.23	6682013	-277	6681741	-5	272	Yes	No	No
MXAN_5366	MXAN_RS26040		GGDEF	6680774	6681736	-	24h	-	1.73	2.5	6682013	-277	6681741	-5	272	Yes	No	No
MXAN_5791	MXAN_RS28075		GGDEF	7168784	7169827	+	0h	+	114.57	110.11	7168738	-46	NA	NA	NA	NA	NA	No
MXAN_5791	MXAN_RS28075		GGDEF	7168784	7169827	+	6h	+	311.31	348.29	7168738	-46	NA	NA	NA	NA	NA	No
MXAN_5791	MXAN_RS28075		GGDEF	7168784	7169827	+	12h	+	250.27	165.49	7168738	-46	NA	NA	NA	NA	NA	No
MXAN_5791	MXAN_RS28075		GGDEF	7168784	7169827	+	18h	+	182.02	235.37	7168738	-46	NA	NA	NA	NA	NA	No
MXAN_5791	MXAN_RS28075		GGDEF	7168784	7169827	+	24h	+	268.64	241.53	7168738	-46	NA	NA	NA	NA	NA	No
MXAN_7362	MXAN_RS35630		GGDEF	8985576	8987597	-	NA	NA	NA	NA	NA	NA	NA	NA	NA	NA	NA	Yes
MXAN_2424	MXAN_RS11725		EAL	2831570	2832664	+	0h	+	31.47	16.36	2831570	0	NA	NA	NA	NA	NA	Yes
MXAN_2424	MXAN_RS11725		EAL	2831570	2832664	+	6h	+	59.3	52.89	2831570	0	NA	NA	NA	NA	NA	Yes
MXAN_2424	MXAN_RS11725		EAL	2831570	2832664	+	12h	+	44.96	46.85	2831570	0	NA	NA	NA	NA	NA	Yes
MXAN_2424	MXAN_RS11725		EAL	2831570	2832664	+	18h	+	40.95	40.54	2831570	0	NA	NA	NA	NA	NA	Yes
MXAN_2424	MXAN_RS11725		EAL	2831570	2832664	+	24h	+	45.21	53.18	2831570	0	NA	NA	NA	NA	NA	Yes
MXAN_2530	MXAN_RS12225		EAL	2943958	2945205	-	NA	NA	NA	NA	NA	NA	NA	NA	NA	NA	NA	Yes
MXAN_2061	MXAN_RS10005	pmxA	HD-GYP	2391850	2393556	-	0h	-	1.96	1.76	2393782	-226	2393766	-210	16	Yes	Yes	Yes
MXAN_2061	MXAN_RS10005	pmxA	HD-GYP	2391850	2393556	-	6h	-	1.64	5.15	2393782	-226	2393766	-210	16	Yes	Yes	Yes
MXAN_2061	MXAN_RS10005	pmxA	HD-GYP	2391850	2393556	-	12h	-	2.97	2.96	2393782	-226	2393766	-210	16	Yes	Yes	Yes
MXAN_2061	MXAN_RS10005	pmxA	HD-GYP	2391850	2393556	-	18h	-	2.94	7.08	2393687	-131	2393766	-210	79	Yes	Yes	Yes
MXAN_2061	MXAN_RS10005	pmxA	HD-GYP	2391850	2393556	-	18h	-	2.41	1.77	2393782	-226	2393766	-210	16	Yes	Yes	Yes
MXAN_2061	MXAN_RS10005	pmxA	HD-GYP	2391850	2393556	-	24h	-	3.29	6.95	2393687	-131	2393766	-210	79	Yes	Yes	Yes
MXAN_2061	MXAN_RS10005	pmxA	HD-GYP	2391850	2393556	-	24h	-	1.73	2.78	2393609	-53	2393766	-210	157	Yes	Yes	Yes
MXAN_2807	MXAN_RS13605		HD-GYP/MshEN	3275986	3277968	-	0h	-	5.27	6.6	3278009	-41	NA	NA	NA	NA	NA	Yes
MXAN_2807	MXAN_RS13605		HD-GYP/MshEN	3275986	3277968	-	18h	-	3.03	1.77	3278009	-41	NA	NA	NA	NA	NA	Yes
MXAN_2807	MXAN_RS13605		HD-GYP/MshEN	3275986	3277968	-	24h	-	1.65	2.13	3278009	-41	NA	NA	NA	NA	NA	Yes
MXAN_3353	MXAN_RS16245		HD-GYP	3896950	3898260	-	24h	-	1.82	3.8	3898398	-138	3897796	464	602	No	No	Yes
MXAN_4232	MXAN_RS20550		HD-GYP	5191503	5192738	+	0h	+	133.62	125.59	5191503	0	5191448	-55	55	Yes	Yes	No
MXAN_4232	MXAN_RS20550		HD-GYP	5191503	5192738	+	0h	+	33.43	23.13	5191461	-42	5191448	-55	13	Yes	Yes	No
MXAN_4232	MXAN_RS20550		HD-GYP	5191503	5192738	+	6h	+	218.78	274.7	5191503	0	5191448	-55	55	Yes	Yes	No
MXAN_4232	MXAN_RS20550		HD-GYP	5191503	5192738	+	6h	+	9.21	13.8	5191461	-42	5191448	-55	13	Yes	Yes	No
MXAN_4232	MXAN_RS20550		HD-GYP	5191503	5192738	+	12h	+	213.89	192.5	5191503	0	5191448	-55	55	Yes	Yes	No
MXAN_4232	MXAN_RS20550		HD-GYP	5191503	5192738	+	12h	+	6.73	10.77	5191461	-42	5191448	-55	13	Yes	Yes	No
MXAN_4232	MXAN_RS20550		HD-GYP	5191503	5192738	+	18h	+	165.51	187.04	5191503	0	5191448	-55	55	Yes	Yes	No
MXAN_4232	MXAN_RS20550		HD-GYP	5191503	5192738	+	18h	+	7.05	7.08	5191461	-42	5191448	-55	13	Yes	Yes	No
MXAN_4232	MXAN_RS20550		HD-GYP	5191503	5192738	+	24h	+	162.64	185.85	5191503	0	5191448	-55	55	Yes	Yes	No
MXAN_4232	MXAN_RS20550		HD-GYP	5191503	5192738	+	24h	+	7.1	8.06	5191461	-42	5191448	-55	13	Yes	Yes	No
MXAN_4675	MXAN_RS22700		HD-GYP	5857851	5858966	+	0h	+	224.3	184.43	5857822	-29	NA	NA	NA	NA	NA	No
MXAN_4675	MXAN_RS22700		HD-GYP	5857851	5858966	+	6h	+	266.23	288.18	5857822	-29	NA	NA	NA	NA	NA	No
MXAN_4675	MXAN_RS22700		HD-GYP	5857851	5858966	+	12h	+	255.88	176.26	5857822	-29	NA	NA	NA	NA	NA	No
MXAN_4675	MXAN_RS22700		HD-GYP	5857851	5858966	+	18h	+	198.79	165.26	5857822	-29	NA	NA	NA	NA	NA	No
MXAN_4675	MXAN_RS22700		HD-GYP	5857851	5858966	+	24h	+	294.96	122.11	5857822	-29	NA	NA	NA	NA	NA	No
MXAN_6298	MXAN_RS30510		HD-GYP	7773425	7774927	+	6h	+	3.45	2.85	7773385	-40	NA	NA	NA	NA	NA	No
MXAN_6298	MXAN_RS30510		HD-GYP	7773425	7774927	+	12h	+	1.84	1.62	7773385	-40	NA	NA	NA	NA	NA	No
MXAN_6298	MXAN_RS30510		HD-GYP	7773425	7774927	+	18h	+	3.93	3.81	7773385	-40	NA	NA	NA	NA	NA	No
MXAN_6298	MXAN_RS30510		HD-GYP	7773425	7774927	+	24h	+	5.46	3.8	7773385	-40	NA	NA	NA	NA	NA	No
MXAN_0063	MXAN_RS00330		PilZ	72317	73297	-	0h	-	5.27	3.61	73478	-181	NA	NA	NA	NA	NA	No
MXAN_0063	MXAN_RS00330		PilZ	72317	73297	-	6h	-	5.02	7.85	73478	-181	NA	NA	NA	NA	NA	No
MXAN_0063	MXAN_RS00330		PilZ	72317	73297	-	12h	-	7.69	6.82	73478	-181	NA	NA	NA	NA	NA	No
MXAN_0063	MXAN_RS00330		PilZ	72317	73297	-	18h	-	3.75	6.28	73478	-181	NA	NA	NA	NA	NA	No
MXAN_0063	MXAN_RS00330		PilZ	72317	73297	-	24h	-	8.57	6.02	73478	-181	NA	NA	NA	NA	NA	No
MXAN_0614	MXAN_RS02980		PilZ	711993	713402	-	0h	-	3.15	2.73	713406	-4	NA	NA	NA	NA	NA	No
MXAN_0614	MXAN_RS02980		PilZ	711993	713402	-	6h	-	148.7	198.89	713406	-4	NA	NA	NA	NA	NA	No
MXAN_0614	MXAN_RS02980		PilZ	711993	713402	-	12h	-	803.87	482.46	713406	-4	NA	NA	NA	NA	NA	No
MXAN_0614	MXAN_RS02980		PilZ	711993	713402	-	18h	-	726.29	1033.87	713406	-4	NA	NA	NA	NA	NA	No
MXAN_0614	MXAN_RS02980		PilZ	711993	713402	-	24h	-	1354.62	674.47	713406	-4	NA	NA	NA	NA	NA	No
MXAN_0833	MXAN_RS04005		PilZ	949869	950357	-	0h	-	8.76	10.47	950428	-71	NA	NA	NA	NA	NA	No
MXAN_0833	MXAN_RS04005		PilZ	949869	950357	-	6h	-	11.68	12.45	950428	-71	NA	NA	NA	NA	NA	No
MXAN_0833	MXAN_RS04005		PilZ	949869	950357	-	12h	-	7.37	5.56	950428	-71	NA	NA	NA	NA	NA	No
MXAN_0833	MXAN_RS04005		PilZ	949869	950357	-	18h	-	6.07	6.28	950428	-71	NA	NA	NA	NA	NA	No
MXAN_0833	MXAN_RS04005		PilZ	949869	950357	-	24h	-	6.24	5.28	950428	-71	NA	NA	NA	NA	NA	No
MXAN_0961	MXAN_RS04625		PilZ	1108170	1108997	-	0h	-	78.42	170.44	1108997	0	1109284	-287	287	Yes	No	Yes
MXAN_0961	MXAN_RS04625		PilZ	1108170	1108997	-	0h	-	5.02	4.31	1109251	-254	1109284	-287	33	Yes	Yes	Yes
MXAN_0961	MXAN_RS04625		PilZ	1108170	1108997	-	6h	-	37.59	241.95	1108997	0	1109284	-287	287	Yes	No	Yes
MXAN_0961	MXAN_RS04625		PilZ	1108170	1108997	-	6h	-	13.9	10.31	1109251	-254	1109284	-287	33	Yes	Yes	Yes
MXAN_0961	MXAN_RS04625		PilZ	1108170	1108997	-	6h	-	3.87	4.84	1109219	-222	1109284	-287	65	Yes	Yes	Yes
MXAN_0961	MXAN_RS04625		PilZ	1108170	1108997	-	6h	-	1.89	3.01	1109227	-230	1109284	-287	57	Yes	Yes	Yes
MXAN_0961	MXAN_RS04625		PilZ	1108170	1108997	-	12h	-	47.2	174.91	1108997	0	1109284	-287	287	Yes	No	Yes
MXAN_0961	MXAN_RS04625		PilZ	1108170	1108997	-	12h	-	13.46	12.74	1109251	-254	1109284	-287	33	Yes	Yes	Yes
MXAN_0961	MXAN_RS04625		PilZ	1108170	1108997	-	12h	-	4.33	4.13	1109219	-222	1109284	-287	65	Yes	Yes	Yes
MXAN_0961	MXAN_RS04625		PilZ	1108170	1108997	-	12h	-	2.32	2.96	1109227	-230	1109284	-287	57	Yes	Yes	Yes
MXAN_0961	MXAN_RS04625		PilZ	1108170	1108997	-	18h	-	65.49	246.16	1108997	0	1109284	-287	287	Yes	No	Yes
MXAN_0961	MXAN_RS04625		PilZ	1108170	1108997	-	18h	-	18.92	19.21	1109251	-254	1109284	-287	33	Yes	Yes	Yes
MXAN_0961	MXAN_RS04625		PilZ	1108170	1108997	-	18h	-	3.75	3.81	1109219	-222	1109284	-287	65	Yes	Yes	Yes
MXAN_0961	MXAN_RS04625		PilZ	1108170	1108997	-	18h	-	1.52	3.89	1109227	-230	1109284	-287	57	Yes	Yes	Yes
MXAN_0961	MXAN_RS04625		PilZ	1108170	1108997	-	24h	-	71.71	146.57	1108997	0	1109284	-287	287	Yes	No	Yes
MXAN_0961	MXAN_RS04625		PilZ	1108170	1108997	-	24h	-	13.86	11.77	1109251	-254	1109284	-287	33	Yes	Yes	Yes
MXAN_0961	MXAN_RS04625		PilZ	1108170	1108997	-	24h	-	3.46	4.45	1109219	-222	1109284	-287	65	Yes	Yes	Yes
MXAN_1087	MXAN_RS05220	pixA	PilZ	1267687	1268436	+	0h	+	268.78	169.21	1267652	-35	1267612	-75	40	Yes	Yes	No
MXAN_1087	MXAN_RS05220	pixA	PilZ	1267687	1268436	+	0h	+	11.74	8.53	1267684	-3	1267612	-75	72	Yes	Yes	No
MXAN_1087	MXAN_RS05220	pixA	PilZ	1267687	1268436	+	0h	+	4.34	1.58	1267623	-64	1267612	-75	11	Yes	Yes	No
MXAN_1087	MXAN_RS05220	pixA	PilZ	1267687	1268436	+	0h	+	18.63	26.47	1267528	-159	1267612	-75	84	Yes	Yes	No
MXAN_1087	MXAN_RS05220	pixA	PilZ	1267687	1268436	+	6h	+	624.42	563.04	1267652	-35	1267612	-75	40	Yes	Yes	No
MXAN_1087	MXAN_RS05220	pixA	PilZ	1267687	1268436	+	6h	+	6.17	3.41	1267623	-64	1267612	-75	11	Yes	Yes	No
MXAN_1087	MXAN_RS05220	pixA	PilZ	1267687	1268436	+	6h	+	4.61	5.87	1267684	-3	1267612	-75	72	Yes	Yes	No
MXAN_1087	MXAN_RS05220	pixA	PilZ	1267687	1268436	+	6h	+	3.37	2.46	1267635	-52	1267612	-75	23	Yes	Yes	No
MXAN_1087	MXAN_RS05220	pixA	PilZ	1267687	1268436	+	6h	+	28.46	42.03	1267528	-159	1267612	-75	84	Yes	Yes	No
MXAN_1087	MXAN_RS05220	pixA	PilZ	1267687	1268436	+	6h	+	2.8	2.3	1267464	-223	1267612	-75	148	Yes	Yes	No
MXAN_1087	MXAN_RS05220	pixA	PilZ	1267687	1268436	+	12h	+	405.82	316.61	1267652	-35	1267612	-75	40	Yes	Yes	No
MXAN_1087	MXAN_RS05220	pixA	PilZ	1267687	1268436	+	12h	+	6.17	6.73	1267684	-3	1267612	-75	72	Yes	Yes	No
MXAN_1087	MXAN_RS05220	pixA	PilZ	1267687	1268436	+	12h	+	2.97	4.67	1267623	-64	1267612	-75	11	Yes	Yes	No
MXAN_1087	MXAN_RS05220	pixA	PilZ	1267687	1268436	+	12h	+	2.08	1.62	1267635	-52	1267612	-75	23	Yes	Yes	No
MXAN_1087	MXAN_RS05220	pixA	PilZ	1267687	1268436	+	12h	+	24.2	26.03	1267528	-159	1267612	-75	84	Yes	Yes	No
MXAN_1087	MXAN_RS05220	pixA	PilZ	1267687	1268436	+	18h	+	432.12	398.32	1267652	-35	1267612	-75	40	Yes	Yes	No
MXAN_1087	MXAN_RS05220	pixA	PilZ	1267687	1268436	+	18h	+	14.99	4.16	1267623	-64	1267612	-75	11	Yes	Yes	No
MXAN_1087	MXAN_RS05220	pixA	PilZ	1267687	1268436	+	18h	+	5	6.28	1267684	-3	1267612	-75	72	Yes	Yes	No
MXAN_1087	MXAN_RS05220	pixA	PilZ	1267687	1268436	+	18h	+	25.43	25.23	1267528	-159	1267612	-75	84	Yes	Yes	No
MXAN_1087	MXAN_RS05220	pixA	PilZ	1267687	1268436	+	18h	+	1.96	2.04	1267464	-223	1267612	-75	148	Yes	Yes	No
MXAN_1087	MXAN_RS05220	pixA	PilZ	1267687	1268436	+	24h	+	420.62	393.01	1267652	-35	1267612	-75	40	Yes	Yes	No
MXAN_1087	MXAN_RS05220	pixA	PilZ	1267687	1268436	+	24h	+	5.54	3.71	1267623	-64	1267612	-75	11	Yes	Yes	No
MXAN_1087	MXAN_RS05220	pixA	PilZ	1267687	1268436	+	24h	+	4.07	5.47	1267684	-3	1267612	-75	72	Yes	Yes	No
MXAN_1087	MXAN_RS05220	pixA	PilZ	1267687	1268436	+	24h	+	2.34	2.59	1267635	-52	1267612	-75	23	Yes	Yes	No
MXAN_1087	MXAN_RS05220	pixA	PilZ	1267687	1268436	+	24h	+	29.79	41.6	1267528	-159	1267612	-75	84	Yes	Yes	No
MXAN_1087	MXAN_RS05220	pixA	PilZ	1267687	1268436	+	24h	+	1.65	2.87	1267464	-223	1267612	-75	148	Yes	Yes	No
MXAN_1467	MXAN_RS07120	pkn1	PilZ	1727666	1729618	+	0h	+	1.87	1.76	1727445	-221	1727408	-258	37	Yes	Yes	No
MXAN_1467	MXAN_RS07120	pkn1	PilZ	1727666	1729618	+	12h	+	5.37	8.88	1727520	-146	1727408	-258	112	Yes	Yes	No
MXAN_1467	MXAN_RS07120	pkn1	PilZ	1727666	1729618	+	18h	+	32.3	60.99	1727520	-146	1727408	-258	112	Yes	Yes	No
MXAN_1467	MXAN_RS07120	pkn1	PilZ	1727666	1729618	+	24h	+	179.78	144.25	1727520	-146	1727408	-258	112	Yes	Yes	No
MXAN_1467	MXAN_RS07120	pkn1	PilZ	1727666	1729618	+	24h	+	2.17	2.69	1727531	-135	1727408	-258	123	Yes	Yes	No
MXAN_2528	MXAN_RS12210	plpA	PilZ	2942549	2942947	+	0h	+	519.53	500.69	2942546	-3	2941960	-589	586	No	No	No
MXAN_2528	MXAN_RS12210	plpA	PilZ	2942549	2942947	+	6h	+	612.33	599.36	2942546	-3	2941960	-589	586	No	No	No
MXAN_2528	MXAN_RS12210	plpA	PilZ	2942549	2942947	+	12h	+	537.89	337.7	2942546	-3	2941960	-589	586	No	No	No
MXAN_2528	MXAN_RS12210	plpA	PilZ	2942549	2942947	+	18h	+	393.57	314.23	2942546	-3	2941960	-589	586	No	No	No
MXAN_2528	MXAN_RS12210	plpA	PilZ	2942549	2942947	+	24h	+	347.27	377.81	2942546	-3	2941960	-589	586	No	No	No
MXAN_2604	MXAN_RS12590	pixB	PilZ	3029131	3031545	+	0h	+	1.7	2.81	3028845	-286	NA	NA	NA	NA	NA	Yes
MXAN_2604	MXAN_RS12590	pixB	PilZ	3029131	3031545	+	0h	+	3.23	1.93	3028997	-134	NA	NA	NA	NA	NA	Yes
MXAN_2604	MXAN_RS12590	pixB	PilZ	3029131	3031545	+	0h	+	6.55	5.8	3028917	-214	NA	NA	NA	NA	NA	Yes
MXAN_2604	MXAN_RS12590	pixB	PilZ	3029131	3031545	+	0h	+	19.65	14.07	3028953	-178	NA	NA	NA	NA	NA	Yes
MXAN_2604	MXAN_RS12590	pixB	PilZ	3029131	3031545	+	6h	+	3.7	6.98	3029001	-130	NA	NA	NA	NA	NA	Yes
MXAN_2604	MXAN_RS12590	pixB	PilZ	3029131	3031545	+	6h	+	13.41	9.75	3028917	-214	NA	NA	NA	NA	NA	Yes
MXAN_2604	MXAN_RS12590	pixB	PilZ	3029131	3031545	+	6h	+	37.42	80.89	3028953	-178	NA	NA	NA	NA	NA	Yes
MXAN_2604	MXAN_RS12590	pixB	PilZ	3029131	3031545	+	12h	+	4.97	4.76	3029001	-130	NA	NA	NA	NA	NA	Yes
MXAN_2604	MXAN_RS12590	pixB	PilZ	3029131	3031545	+	12h	+	12.5	5.12	3028917	-214	NA	NA	NA	NA	NA	Yes
MXAN_2604	MXAN_RS12590	pixB	PilZ	3029131	3031545	+	12h	+	56.18	106.26	3028953	-178	NA	NA	NA	NA	NA	Yes
MXAN_2604	MXAN_RS12590	pixB	PilZ	3029131	3031545	+	18h	+	2.14	3.1	3028947	-184	NA	NA	NA	NA	NA	Yes
MXAN_2604	MXAN_RS12590	pixB	PilZ	3029131	3031545	+	18h	+	3.48	3.1	3029001	-130	NA	NA	NA	NA	NA	Yes
MXAN_2604	MXAN_RS12590	pixB	PilZ	3029131	3031545	+	18h	+	10.71	8.06	3028917	-214	NA	NA	NA	NA	NA	Yes
MXAN_2604	MXAN_RS12590	pixB	PilZ	3029131	3031545	+	18h	+	59.33	167.65	3028953	-178	NA	NA	NA	NA	NA	Yes
MXAN_2604	MXAN_RS12590	pixB	PilZ	3029131	3031545	+	24h	+	2.51	2.87	3028947	-184	NA	NA	NA	NA	NA	Yes
MXAN_2604	MXAN_RS12590	pixB	PilZ	3029131	3031545	+	24h	+	6.58	11.77	3029001	-130	NA	NA	NA	NA	NA	Yes
MXAN_2604	MXAN_RS12590	pixB	PilZ	3029131	3031545	+	24h	+	15.16	7.69	3028917	-214	NA	NA	NA	NA	NA	Yes
MXAN_2604	MXAN_RS12590	pixB	PilZ	3029131	3031545	+	24h	+	94.31	242.36	3028953	-178	NA	NA	NA	NA	NA	Yes
MXAN_2649	MXAN_RS12815		PilZ	3093223	3093912	+	0h	+	14.63	12.75	3093175	-48	3093056	-167	119	Yes	Yes	No
MXAN_2649	MXAN_RS12815		PilZ	3093223	3093912	+	0h	+	33.26	62.27	3093025	-198	3093056	-167	31	Yes	Yes	No
MXAN_2649	MXAN_RS12815		PilZ	3093223	3093912	+	6h	+	7.16	8.25	3093122	-101	3093056	-167	66	Yes	Yes	No
MXAN_2649	MXAN_RS12815		PilZ	3093223	3093912	+	6h	+	6.66	5.87	3093175	-48	3093056	-167	119	Yes	Yes	No
MXAN_2649	MXAN_RS12815		PilZ	3093223	3093912	+	6h	+	55.93	40.44	3093025	-198	3093056	-167	31	Yes	Yes	No
MXAN_2649	MXAN_RS12815		PilZ	3093223	3093912	+	12h	+	7.21	5.38	3093175	-48	3093056	-167	119	Yes	Yes	No
MXAN_2649	MXAN_RS12815		PilZ	3093223	3093912	+	12h	+	5.29	4.85	3093122	-101	3093056	-167	66	Yes	Yes	No
MXAN_2649	MXAN_RS12815		PilZ	3093223	3093912	+	12h	+	11.94	7.45	3093025	-198	3093056	-167	31	Yes	Yes	No
MXAN_2649	MXAN_RS12815		PilZ	3093223	3093912	+	18h	+	3.12	6.99	3093122	-101	3093056	-167	66	Yes	Yes	No
MXAN_2649	MXAN_RS12815		PilZ	3093223	3093912	+	18h	+	2.59	4.51	3093175	-48	3093056	-167	119	Yes	Yes	No
MXAN_2649	MXAN_RS12815		PilZ	3093223	3093912	+	18h	+	16.95	18.85	3093025	-198	3093056	-167	31	Yes	Yes	No
MXAN_2649	MXAN_RS12815		PilZ	3093223	3093912	+	24h	+	14.2	9.26	3093175	-48	3093056	-167	119	Yes	Yes	No
MXAN_2649	MXAN_RS12815		PilZ	3093223	3093912	+	24h	+	4.42	7.41	3093122	-101	3093056	-167	66	Yes	Yes	No
MXAN_2649	MXAN_RS12815		PilZ	3093223	3093912	+	24h	+	15.42	15.19	3093025	-198	3093056	-167	31	Yes	Yes	No
MXAN_2902	MXAN_RS14055		PilZ	3392738	3394516	+	0h	+	21.26	15.22	3392723	-15	3392677	-61	46	Yes	Yes	No
MXAN_2902	MXAN_RS14055		PilZ	3392738	3394516	+	6h	+	28.54	54.16	3392723	-15	3392677	-61	46	Yes	Yes	No
MXAN_2902	MXAN_RS14055		PilZ	3392738	3394516	+	12h	+	49.61	81.04	3392723	-15	3392677	-61	46	Yes	Yes	No
MXAN_2902	MXAN_RS14055		PilZ	3392738	3394516	+	12h	+	2.16	2.51	3392687	-51	3392677	-61	10	Yes	Yes	No
MXAN_2902	MXAN_RS14055		PilZ	3392738	3394516	+	18h	+	43.9	70.28	3392723	-15	3392677	-61	46	Yes	Yes	No
MXAN_2902	MXAN_RS14055		PilZ	3392738	3394516	+	24h	+	37.41	38.45	3392723	-15	3392677	-61	46	Yes	Yes	No
MXAN_3585	MXAN_RS17390		PilZ	4182154	4182543	+	NA	NA	NA	NA	NA	NA	NA	NA	NA	NA	NA	Yes
MXAN_3721	MXAN_RS18050		PilZ	4437573	4437947	+	0h	+	20.75	19.52	4437569	-4	NA	NA	NA	NA	NA	Yes
MXAN_3721	MXAN_RS18050		PilZ	4437573	4437947	+	6h	+	27.64	47.98	4437569	-4	NA	NA	NA	NA	NA	Yes
MXAN_3721	MXAN_RS18050		PilZ	4437573	4437947	+	12h	+	26.53	52.77	4437569	-4	NA	NA	NA	NA	NA	Yes
MXAN_3721	MXAN_RS18050		PilZ	4437573	4437947	+	18h	+	39.79	77.28	4437569	-4	NA	NA	NA	NA	NA	Yes
MXAN_3721	MXAN_RS18050		PilZ	4437573	4437947	+	24h	+	32.3	78.38	4437569	-4	NA	NA	NA	NA	NA	Yes
MXAN_3778	MXAN_RS18330		PilZ	4498820	4501138	+	0h	+	2.38	5.72	4498724	-96	4499015	195	291	No	No	No
MXAN_3778	MXAN_RS18330		PilZ	4498820	4501138	+	0h	+	99.94	84.08	4498790	-30	4499015	195	225	No	No	No
MXAN_3778	MXAN_RS18330		PilZ	4498820	4501138	+	6h	+	6	12.77	4498724	-96	4499015	195	291	No	No	No
MXAN_3778	MXAN_RS18330		PilZ	4498820	4501138	+	6h	+	164.33	153.21	4498790	-30	4499015	195	225	No	No	No
MXAN_3778	MXAN_RS18330		PilZ	4498820	4501138	+	12h	+	8.01	11.67	4498724	-96	4499015	195	291	No	No	No
MXAN_3778	MXAN_RS18330		PilZ	4498820	4501138	+	12h	+	164.04	117.74	4498790	-30	4499015	195	225	No	No	No
MXAN_3778	MXAN_RS18330		PilZ	4498820	4501138	+	18h	+	6.96	12.66	4498724	-96	4499015	195	291	No	No	No
MXAN_3778	MXAN_RS18330		PilZ	4498820	4501138	+	18h	+	110.19	94.71	4498790	-30	4499015	195	225	No	No	No
MXAN_3778	MXAN_RS18330		PilZ	4498820	4501138	+	24h	+	5.8	9.45	4498724	-96	4499015	195	291	No	No	No
MXAN_3778	MXAN_RS18330		PilZ	4498820	4501138	+	24h	+	142.98	107.01	4498790	-30	4499015	195	225	No	No	No
MXAN_3788	MXAN_RS18380		PilZ	4553960	4554358	-	0h	-	13.27	14.51	4554534	-176	NA	NA	NA	NA	NA	Yes
MXAN_3788	MXAN_RS18380		PilZ	4553960	4554358	-	6h	-	6.5	7.3	4554534	-176	NA	NA	NA	NA	NA	Yes
MXAN_3788	MXAN_RS18380		PilZ	4553960	4554358	-	12h	-	3.45	7.18	4554534	-176	NA	NA	NA	NA	NA	Yes
MXAN_3788	MXAN_RS18380		PilZ	4553960	4554358	-	18h	-	3.75	4.34	4554534	-176	NA	NA	NA	NA	NA	Yes
MXAN_3788	MXAN_RS18380		PilZ	4553960	4554358	-	24h	-	2.6	4.82	4554534	-176	NA	NA	NA	NA	NA	Yes
MXAN_4328	MXAN_RS21005		PilZ	5326952	5327311	-	0h	-	37.34	53.21	5327339	-28	5326681	630	658	No	No	No
MXAN_4328	MXAN_RS21005		PilZ	5326952	5327311	-	6h	-	5.18	3.33	5327339	-28	5326681	630	658	No	No	No
MXAN_4328	MXAN_RS21005		PilZ	5326952	5327311	-	24h	-	2.51	2.22	5327339	-28	5326681	630	658	No	No	No
MXAN_4567	MXAN_RS22155		PilZ	5699670	5700098	-	0h	-	1.76	2.3	5700211	-113	NA	NA	NA	NA	NA	No
MXAN_4567	MXAN_RS22155		PilZ	5699670	5700098	-	0h	-	2.04	1.76	5700144	-46	NA	NA	NA	NA	NA	No
MXAN_4567	MXAN_RS22155		PilZ	5699670	5700098	-	0h	-	159.23	231.48	5700178	-80	NA	NA	NA	NA	NA	No
MXAN_4567	MXAN_RS22155		PilZ	5699670	5700098	-	6h	-	2.8	6.82	5700144	-46	NA	NA	NA	NA	NA	No
MXAN_4567	MXAN_RS22155		PilZ	5699670	5700098	-	6h	-	17.77	14.91	5700213	-115	NA	NA	NA	NA	NA	No
MXAN_4567	MXAN_RS22155		PilZ	5699670	5700098	-	6h	-	46.96	77	5700178	-80	NA	NA	NA	NA	NA	No
MXAN_4567	MXAN_RS22155		PilZ	5699670	5700098	-	12h	-	11.62	9.51	5700211	-113	NA	NA	NA	NA	NA	No
MXAN_4567	MXAN_RS22155		PilZ	5699670	5700098	-	12h	-	63.87	77.18	5700178	-80	NA	NA	NA	NA	NA	No
MXAN_4567	MXAN_RS22155		PilZ	5699670	5700098	-	18h	-	11.06	11.06	5700211	-113	NA	NA	NA	NA	NA	No
MXAN_4567	MXAN_RS22155		PilZ	5699670	5700098	-	18h	-	108.32	103.56	5700178	-80	NA	NA	NA	NA	NA	No
MXAN_4567	MXAN_RS22155		PilZ	5699670	5700098	-	24h	-	1.99	3.71	5700144	-46	NA	NA	NA	NA	NA	No
MXAN_4567	MXAN_RS22155		PilZ	5699670	5700098	-	24h	-	10.84	12.47	5700211	-113	NA	NA	NA	NA	NA	No
MXAN_4567	MXAN_RS22155		PilZ	5699670	5700098	-	24h	-	87.64	73.19	5700178	-80	NA	NA	NA	NA	NA	No
MXAN_5615	MXAN_RS27210		PilZ	6978653	6979594	+	NA	NA	NA	NA	NA	NA	6978901	248	NA	No	NA	No
MXAN_5655	MXAN_RS27405		PilZ	7019739	7020086	+	12h	+	1.53		7019713	-26	NA	NA	NA	NA	NA	No
MXAN_5655	MXAN_RS27405		PilZ	7019739	7020086	+	12h	+	18.03	15.35	7019724	-15	NA	NA	NA	NA	NA	No
MXAN_5655	MXAN_RS27405		PilZ	7019739	7020086	+	18h	+	16.51	19.83	7019724	-15	NA	NA	NA	NA	NA	No
MXAN_5655	MXAN_RS27405		PilZ	7019739	7020086	+	24h	+	1.56	1.76	7019713	-26	NA	NA	NA	NA	NA	No
MXAN_5655	MXAN_RS27405		PilZ	7019739	7020086	+	24h	+	13.25	18.71	7019724	-15	NA	NA	NA	NA	NA	No
MXAN_5707	MXAN_RS27665		PilZ	7074414	7074824	-	0h	-	2.38	3.25	7074847	-23	NA	NA	NA	NA	NA	Yes
MXAN_5707	MXAN_RS27665		PilZ	7074414	7074824	-	0h	-	906.45	1086.07	7074943	-119	NA	NA	NA	NA	NA	Yes
MXAN_5707	MXAN_RS27665		PilZ	7074414	7074824	-	6h	-	190.24	375.89	7074943	-119	NA	NA	NA	NA	NA	Yes
MXAN_5707	MXAN_RS27665		PilZ	7074414	7074824	-	12h	-	177.83	239.7	7074943	-119	NA	NA	NA	NA	NA	Yes
MXAN_5707	MXAN_RS27665		PilZ	7074414	7074824	-	18h	-	86.99	133.66	7074943	-119	NA	NA	NA	NA	NA	Yes
MXAN_5707	MXAN_RS27665		PilZ	7074414	7074824	-	24h	-	132.15	150.18	7074943	-119	NA	NA	NA	NA	NA	Yes
MXAN_5804	MXAN_RS28135		PilZ	7194785	7196518	+	NA	NA	NA	NA	NA	NA	NA	NA	NA	NA	NA	No
MXAN_6013	MXAN_RS29175		PilZ	7442857	7443876	+	6h	+	1.97	2.22	7442817	-40	NA	NA	NA	NA	NA	No
MXAN_6013	MXAN_RS29175		PilZ	7442857	7443876	+	12h	+	1.62		7442817	-40	NA	NA	NA	NA	NA	No
MXAN_6013	MXAN_RS29175		PilZ	7442857	7443876	+	18h	+	2.32	3.1	7442817	-40	NA	NA	NA	NA	NA	No
MXAN_6013	MXAN_RS29175		PilZ	7442857	7443876	+	24h	+	1.56	2.96	7442817	-40	NA	NA	NA	NA	NA	No
MXAN_6605	MXAN_RS31970		PilZ	8129101	8132541	-	NA	NA	NA	NA	NA	NA	NA	NA	NA	NA	NA	Yes
MXAN_6957	MXAN_RS33675		PilZ	8513012	8514133	-	0h	-	30.79	40.72	8514187	-54	8514285	-152	98	Yes	Yes	Yes
MXAN_6957	MXAN_RS33675		PilZ	8513012	8514133	-	6h	-	656.01	820.93	8514187	-54	8514285	-152	98	Yes	Yes	Yes
MXAN_6957	MXAN_RS33675		PilZ	8513012	8514133	-	12h	-	883.45	786.78	8514187	-54	8514285	-152	98	Yes	Yes	Yes
MXAN_6957	MXAN_RS33675		PilZ	8513012	8514133	-	18h	-	830.41	833.38	8514187	-54	8514285	-152	98	Yes	Yes	Yes
MXAN_6957	MXAN_RS33675		PilZ	8513012	8514133	-	24h	-	1010.47	937.31	8514187	-54	8514285	-152	98	Yes	Yes	Yes
MXAN_7024	MXAN_RS34000		PilZ	8596045	8597208	-	0h	-	11.48	11.43	8597208	0	8597317	-109	109	Yes	Yes	No
MXAN_7024	MXAN_RS34000		PilZ	8596045	8597208	-	6h	-	69.83	92.23	8597208	0	8597317	-109	109	Yes	Yes	No
MXAN_7024	MXAN_RS34000		PilZ	8596045	8597208	-	12h	-	236.97	140	8597208	0	8597317	-109	109	Yes	Yes	No
MXAN_7024	MXAN_RS34000		PilZ	8596045	8597208	-	18h	-	139.73	194.47	8597208	0	8597317	-109	109	Yes	Yes	No
MXAN_7024	MXAN_RS34000		PilZ	8596045	8597208	-	24h	-	245.78	162.13	8597208	0	8597317	-109	109	Yes	Yes	No
MXAN_1090	MXAN_RS05235		MshEN	1271335	1272177	-	0h	-	69.41	35.62	1272177	0	NA	NA	NA	NA	NA	No
MXAN_1090	MXAN_RS05235		MshEN	1271335	1272177	-	6h	-	45.07	82.79	1272177	0	NA	NA	NA	NA	NA	No
MXAN_1090	MXAN_RS05235		MshEN	1271335	1272177	-	12h	-	48.96	46.04	1272177	0	NA	NA	NA	NA	NA	No
MXAN_1090	MXAN_RS05235		MshEN	1271335	1272177	-	18h	-	33.46	41.25	1272177	0	NA	NA	NA	NA	NA	No
MXAN_1090	MXAN_RS05235		MshEN	1271335	1272177	-	24h	-	41.66	57.81	1272177	0	NA	NA	NA	NA	NA	No
MXAN_2513	MXAN_RS12135		MshEN	2921231	2923048	-	NA	NA	NA	NA	NA	NA	NA	NA	NA	NA	NA	Yes
MXAN_2924	MXAN_RS37305		MshEN	3426703	3433113	+	0h	+	274.65	196.83	3426701	-2	NA	NA	NA	NA	NA	No
MXAN_2924	MXAN_RS37305		MshEN	3426703	3433113	+	6h	+	422.83	272.88	3426701	-2	NA	NA	NA	NA	NA	No
MXAN_2924	MXAN_RS37305		MshEN	3426703	3433113	+	12h	+	294.51	119	3426701	-2	NA	NA	NA	NA	NA	No
MXAN_2924	MXAN_RS37305		MshEN	3426703	3433113	+	18h	+	240.55	157.83	3426701	-2	NA	NA	NA	NA	NA	No
MXAN_2924	MXAN_RS37305		MshEN	3426703	3433113	+	24h	+	290.81	182.05	3426701	-2	NA	NA	NA	NA	NA	No
MXAN_3211	MXAN_RS15550		MshEN	3761233	3762387	-	0h	-	7.06	12.31	3762412	-25	NA	NA	NA	NA	NA	No
MXAN_3211	MXAN_RS15550		MshEN	3761233	3762387	-	0h	-	295.66	312.74	3762388	-1	NA	NA	NA	NA	NA	No
MXAN_3211	MXAN_RS15550		MshEN	3761233	3762387	-	6h	-	2.14	2.06	3762636	-249	NA	NA	NA	NA	NA	No
MXAN_3211	MXAN_RS15550		MshEN	3761233	3762387	-	6h	-	2.3	2.78	3762412	-25	NA	NA	NA	NA	NA	No
MXAN_3211	MXAN_RS15550		MshEN	3761233	3762387	-	6h	-	2.96	2.85	3762442	-55	NA	NA	NA	NA	NA	No
MXAN_3211	MXAN_RS15550		MshEN	3761233	3762387	-	6h	-	4.11	4.68	3762420	-33	NA	NA	NA	NA	NA	No
MXAN_3211	MXAN_RS15550		MshEN	3761233	3762387	-	6h	-	176.83	178.9	3762388	-1	NA	NA	NA	NA	NA	No
MXAN_3211	MXAN_RS15550		MshEN	3761233	3762387	-	12h	-	1.76	2.42	3762412	-25	NA	NA	NA	NA	NA	No
MXAN_3211	MXAN_RS15550		MshEN	3761233	3762387	-	12h	-	3.61	1.53	3762442	-55	NA	NA	NA	NA	NA	No
MXAN_3211	MXAN_RS15550		MshEN	3761233	3762387	-	12h	-	5.37	3.05	3762420	-33	NA	NA	NA	NA	NA	No
MXAN_3211	MXAN_RS15550		MshEN	3761233	3762387	-	12h	-	111.71	132.64	3762388	-1	NA	NA	NA	NA	NA	No
MXAN_3211	MXAN_RS15550		MshEN	3761233	3762387	-	18h	-	2.59	1.68	3762412	-25	NA	NA	NA	NA	NA	No
MXAN_3211	MXAN_RS15550		MshEN	3761233	3762387	-	18h	-	2.68	2.04	3762442	-55	NA	NA	NA	NA	NA	No
MXAN_3211	MXAN_RS15550		MshEN	3761233	3762387	-	18h	-	3.48	2.21	3762420	-33	NA	NA	NA	NA	NA	No
MXAN_3211	MXAN_RS15550		MshEN	3761233	3762387	-	18h	-	106.62	138	3762388	-1	NA	NA	NA	NA	NA	No
MXAN_3211	MXAN_RS15550		MshEN	3761233	3762387	-	24h	-	2.6	2.96	3762420	-33	NA	NA	NA	NA	NA	No
MXAN_3211	MXAN_RS15550		MshEN	3761233	3762387	-	24h	-	2.68	1.95	3762442	-55	NA	NA	NA	NA	NA	No
MXAN_3211	MXAN_RS15550		MshEN	3761233	3762387	-	24h	-	115.53	95.7	3762388	-1	NA	NA	NA	NA	NA	No
MXAN_3836	MXAN_RS18630		MshEN	4611191	4612117	+	NA	NA	NA	NA	NA	NA	NA	NA	NA	NA	NA	No
MXAN_4436	MXAN_RS21550		MshEN	5486946	5488241	-	0h	-	189.34	306.76	5488241	0	NA	NA	NA	NA	NA	No
MXAN_4436	MXAN_RS21550		MshEN	5486946	5488241	-	6h	-	74.76	99.6	5488241	0	NA	NA	NA	NA	NA	No
MXAN_4436	MXAN_RS21550		MshEN	5486946	5488241	-	12h	-	100.65	91.18	5488241	0	NA	NA	NA	NA	NA	No
MXAN_4436	MXAN_RS21550		MshEN	5486946	5488241	-	18h	-	69.68	56.56	5488241	0	NA	NA	NA	NA	NA	No
MXAN_4436	MXAN_RS21550		MshEN	5486946	5488241	-	24h	-	59.93	44.93	5488241	0	NA	NA	NA	NA	NA	No
MXAN_4438	MXAN_RS21560		MshEN	5488706	5490094	+	NA	NA	NA	NA	NA	NA	NA	NA	NA	NA	NA	No
MXAN_4666	MXAN_RS22655		MshEN	5849462	5850478	-	NA	NA	NA	NA	NA	NA	NA	NA	NA	NA	NA	Yes
MXAN_4667	MXAN_RS22660		MshEN	5850485	5851240	-	0h	-	1253.32	631.03	5851245	-5	NA	NA	NA	NA	NA	Yes
MXAN_4667	MXAN_RS22660		MshEN	5850485	5851240	-	6h	-	2.55	2.14	5851264	-24	NA	NA	NA	NA	NA	Yes
MXAN_4739	MXAN_RS23025		MshEN	5937026	5938141	-	NA	NA	NA	NA	NA	NA	NA	NA	NA	NA	NA	Yes
MXAN_5196	MXAN_RS25250		MshEN	6488616	6490061	-	0h	-	2.98	2.99	6490130	-69	NA	NA	NA	NA	NA	Yes
MXAN_5196	MXAN_RS25250		MshEN	6488616	6490061	-	6h	-	7.07	14.99	6490130	-69	NA	NA	NA	NA	NA	Yes
MXAN_5196	MXAN_RS25250		MshEN	6488616	6490061	-	12h	-	7.77	8.35	6490130	-69	NA	NA	NA	NA	NA	Yes
MXAN_5196	MXAN_RS25250		MshEN	6488616	6490061	-	18h	-	6.16	13.72	6490130	-69	NA	NA	NA	NA	NA	Yes
MXAN_5196	MXAN_RS25250		MshEN	6488616	6490061	-	24h	-	6.32	11.02	6490130	-69	NA	NA	NA	NA	NA	Yes
MXAN_5497	MXAN_RS26655		MshEN	6844331	6845212	+	NA	NA	NA	NA	NA	NA	6844730	399	NA	No	NA	No
MXAN_5738	MXAN_RS27810	pilB	MshEN	7105615	7106652	-	0h	-	2.3	2.55	7106936	-284	NA	NA	NA	NA	NA	No
MXAN_5738	MXAN_RS27810	pilB	MshEN	7105615	7106652	-	0h	-	3.06	2.37	7106711	-59	NA	NA	NA	NA	NA	No
MXAN_5738	MXAN_RS27810	pilB	MshEN	7105615	7106652	-	0h	-	293.45	180.21	7106655	-3	NA	NA	NA	NA	NA	No
MXAN_5738	MXAN_RS27810	pilB	MshEN	7105615	7106652	-	6h	-	2.39	2.85	7106711	-59	NA	NA	NA	NA	NA	No
MXAN_5738	MXAN_RS27810	pilB	MshEN	7105615	7106652	-	6h	-	121.48	154	7106655	-3	NA	NA	NA	NA	NA	No
MXAN_5738	MXAN_RS27810	pilB	MshEN	7105615	7106652	-	12h	-	1.6	2.33	7106711	-59	NA	NA	NA	NA	NA	No
MXAN_5738	MXAN_RS27810	pilB	MshEN	7105615	7106652	-	12h	-	108.83	90.37	7106655	-3	NA	NA	NA	NA	NA	No
MXAN_5738	MXAN_RS27810	pilB	MshEN	7105615	7106652	-	18h	-	2.59	4.69	7106711	-59	NA	NA	NA	NA	NA	No
MXAN_5738	MXAN_RS27810	pilB	MshEN	7105615	7106652	-	18h	-	137.23	133.04	7106655	-3	NA	NA	NA	NA	NA	No
MXAN_5738	MXAN_RS27810	pilB	MshEN	7105615	7106652	-	24h	-	3.29	2.41	7106711	-59	NA	NA	NA	NA	NA	No
MXAN_5738	MXAN_RS27810	pilB	MshEN	7105615	7106652	-	24h	-	137.09	116.73	7106655	-3	NA	NA	NA	NA	NA	No
MXAN_6627	MXAN_RS32075	sgnC	MshEN	8154441	8155853	-	0h	-	4.25	2.46	8156112	-259	NA	NA	NA	NA	NA	No
MXAN_6627	MXAN_RS32075	sgnC	MshEN	8154441	8155853	-	6h	-	2.06	5	8156112	-259	NA	NA	NA	NA	NA	No
MXAN_6627	MXAN_RS32075	sgnC	MshEN	8154441	8155853	-	12h	-	1.52	2.15	8156112	-259	NA	NA	NA	NA	NA	No
MXAN_6627	MXAN_RS32075	sgnC	MshEN	8154441	8155853	-	18h	-	1.87	4.6	8156112	-259	NA	NA	NA	NA	NA	No
MXAN_6627	MXAN_RS32075	sgnC	MshEN	8154441	8155853	-	24h	-	3.72	5.84	8156112	-259	NA	NA	NA	NA	NA	No
MXAN_6863	MXAN_RS33245		MshEN	8415686	8416576	+	0h	+	133.62	245.64	8415686	0	8415516	-170	170	Yes	Yes	No
MXAN_6863	MXAN_RS33245		MshEN	8415686	8416576	+	0h	+	2.38	3.96	8415579	-107	8415516	-170	63	Yes	Yes	No
MXAN_6863	MXAN_RS33245		MshEN	8415686	8416576	+	0h	+	3.57	8.88	8415498	-188	8415516	-170	18	Yes	Yes	No
MXAN_6863	MXAN_RS33245		MshEN	8415686	8416576	+	0h	+	2.38	1.67	8415481	-206	8415516	-170	36	Yes	Yes	No
MXAN_6863	MXAN_RS33245		MshEN	8415686	8416576	+	6h	+	110.46	136.56	8415686	0	8415516	-170	170	Yes	Yes	No
MXAN_6863	MXAN_RS33245		MshEN	8415686	8416576	+	6h	+	6.42	7.77	8415579	-107	8415516	-170	63	Yes	Yes	No
MXAN_6863	MXAN_RS33245		MshEN	8415686	8416576	+	6h	+	1.89	4.2	8415519	-167	8415516	-170	3	Yes	Yes	No
MXAN_6863	MXAN_RS33245		MshEN	8415686	8416576	+	6h	+	4.52	12.53	8415498	-188	8415516	-170	18	Yes	Yes	No
MXAN_6863	MXAN_RS33245		MshEN	8415686	8416576	+	6h	+	1.81	1.82	8415481	-205	8415516	-170	35	Yes	Yes	No
MXAN_6863	MXAN_RS33245		MshEN	8415686	8416576	+	12h	+	127.98	145.29	8415686	0	8415516	-170	170	Yes	Yes	No
MXAN_6863	MXAN_RS33245		MshEN	8415686	8416576	+	12h	+	4.01	4.67	8415579	-107	8415516	-170	63	Yes	Yes	No
MXAN_6863	MXAN_RS33245		MshEN	8415686	8416576	+	12h	+	2.32	2.42	8415657	-29	8415516	-170	141	Yes	Yes	No
MXAN_6863	MXAN_RS33245		MshEN	8415686	8416576	+	12h	+	1.92	2.42	8415671	-15	8415516	-170	155	Yes	Yes	No
MXAN_6863	MXAN_RS33245		MshEN	8415686	8416576	+	12h	+	1.76	2.15	8415662	-24	8415516	-170	146	Yes	Yes	No
MXAN_6863	MXAN_RS33245		MshEN	8415686	8416576	+	12h	+	5.45	9.6	8415498	-188	8415516	-170	18	Yes	Yes	No
MXAN_6863	MXAN_RS33245		MshEN	8415686	8416576	+	18h	+	111.44	152.6	8415686	0	8415516	-170	170	Yes	Yes	No
MXAN_6863	MXAN_RS33245		MshEN	8415686	8416576	+	18h	+	5.62	6.55	8415579	-107	8415516	-170	63	Yes	Yes	No
MXAN_6863	MXAN_RS33245		MshEN	8415686	8416576	+	18h	+	3.12	2.48	8415614	-72	8415516	-170	98	Yes	Yes	No
MXAN_6863	MXAN_RS33245		MshEN	8415686	8416576	+	18h	+	2.41	3.54	8415519	-167	8415516	-170	3	Yes	Yes	No
MXAN_6863	MXAN_RS33245		MshEN	8415686	8416576	+	18h	+	2.23	2.92	8415657	-29	8415516	-170	141	Yes	Yes	No
MXAN_6863	MXAN_RS33245		MshEN	8415686	8416576	+	18h	+	1.96	3.19	8415671	-15	8415516	-170	155	Yes	Yes	No
MXAN_6863	MXAN_RS33245		MshEN	8415686	8416576	+	18h	+	2.94	13.81	8415498	-188	8415516	-170	18	Yes	Yes	No
MXAN_6863	MXAN_RS33245		MshEN	8415686	8416576	+	24h	+	133.19	126	8415686	0	8415516	-170	170	Yes	Yes	No
MXAN_6863	MXAN_RS33245		MshEN	8415686	8416576	+	24h	+	5.63	8.15	8415579	-107	8415516	-170	63	Yes	Yes	No
MXAN_6863	MXAN_RS33245		MshEN	8415686	8416576	+	24h	+	3.46	2.78	8415671	-15	8415516	-170	155	Yes	Yes	No
MXAN_6863	MXAN_RS33245		MshEN	8415686	8416576	+	24h	+	2.25	4.17	8415519	-167	8415516	-170	3	Yes	Yes	No
MXAN_6863	MXAN_RS33245		MshEN	8415686	8416576	+	24h	+	1.82	1.95	8415657	-29	8415516	-170	141	Yes	Yes	No
MXAN_6863	MXAN_RS33245		MshEN	8415686	8416576	+	24h	+	1.65	2.41	8415614	-72	8415516	-170	98	Yes	Yes	No
MXAN_6863	MXAN_RS33245		MshEN	8415686	8416576	+	24h	+	11.08	11.67	8415498	-188	8415516	-170	18	Yes	Yes	No
MXAN_7396	MXAN_RS35785		MshEN	9018562	9020022	-	0h	-	189.59	154.26	9020022	0	NA	NA	NA	NA	NA	Yes
MXAN_7396	MXAN_RS35785		MshEN	9018562	9020022	-	6h	-	233.5	239.01	9020022	0	NA	NA	NA	NA	NA	Yes
MXAN_7396	MXAN_RS35785		MshEN	9018562	9020022	-	12h	-	119.65	72.87	9020022	0	NA	NA	NA	NA	NA	Yes
MXAN_7396	MXAN_RS35785		MshEN	9018562	9020022	-	18h	-	112.24	106.13	9020022	0	NA	NA	NA	NA	NA	Yes
MXAN_7396	MXAN_RS35785		MshEN	9018562	9020022	-	24h	-	158.91	118.12	9020022	0	NA	NA	NA	NA	NA	Yes
MXAN_7500	MXAN_RS36195		MshEN	9126435	9127676	+	0h	+	38.11	32.01	9126365	-70	9126209	-226	156	Yes	Yes	No
MXAN_7500	MXAN_RS36195		MshEN	9126435	9127676	+	0h	+	1.79	2.2	9126305	-130	9126209	-226	96	Yes	Yes	No
MXAN_7500	MXAN_RS36195		MshEN	9126435	9127676	+	6h	+	118.6	80.09	9126365	-70	9126209	-226	156	Yes	Yes	No
MXAN_7500	MXAN_RS36195		MshEN	9126435	9127676	+	6h	+	2.47	2.7	9126434	-1	9126209	-226	225	Yes	No	No
MXAN_7500	MXAN_RS36195		MshEN	9126435	9127676	+	12h	+	71.32	130.04	9126365	-70	9126209	-226	156	Yes	Yes	No
MXAN_7500	MXAN_RS36195		MshEN	9126435	9127676	+	12h	+	4.89	4.76	9126308	-127	9126209	-226	99	Yes	Yes	No
MXAN_7500	MXAN_RS36195		MshEN	9126435	9127676	+	18h	+	129.38	88.07	9126365	-70	9126209	-226	156	Yes	Yes	No
MXAN_7500	MXAN_RS36195		MshEN	9126435	9127676	+	24h	+	120.12	41.32	9126365	-70	9126209	-226	156	Yes	Yes	No
MXAN_4361	MXAN_RS21170	cdbA	Other	5367841	5368044	+	0h	+	95.52	143	5367797	-44	5367509	-332	288	Yes	No	Yes
MXAN_4361	MXAN_RS21170	cdbA	Other	5367841	5368044	+	0h	+	41.17	33.16	5367787	-54	5367509	-332	278	Yes	No	Yes
MXAN_4361	MXAN_RS21170	cdbA	Other	5367841	5368044	+	0h	+	7.91	6.77	5367705	-136	5367509	-332	196	Yes	Yes	Yes
MXAN_4361	MXAN_RS21170	cdbA	Other	5367841	5368044	+	0h	+	2.81	6.77	5367534	-307	5367509	-332	25	Yes	Yes	Yes
MXAN_4361	MXAN_RS21170	cdbA	Other	5367841	5368044	+	0h	+	1.79	2.02	5367539	-302	5367509	-332	30	Yes	Yes	Yes
MXAN_4361	MXAN_RS21170	cdbA	Other	5367841	5368044	+	0h	+	1.53	2.29	5367711	-130	5367509	-332	202	Yes	No	Yes
MXAN_4361	MXAN_RS21170	cdbA	Other	5367841	5368044	+	6h	+	32.32	16.34	5367554	-287	5367509	-332	45	Yes	Yes	Yes
MXAN_4361	MXAN_RS21170	cdbA	Other	5367841	5368044	+	6h	+	21.55	27.91	5367797	-44	5367509	-332	288	Yes	No	Yes
MXAN_4361	MXAN_RS21170	cdbA	Other	5367841	5368044	+	6h	+	17.6	7.38	5367547	-294	5367509	-332	38	Yes	Yes	Yes
MXAN_4361	MXAN_RS21170	cdbA	Other	5367841	5368044	+	6h	+	12.91	7.69	5367705	-136	5367509	-332	196	Yes	Yes	Yes
MXAN_4361	MXAN_RS21170	cdbA	Other	5367841	5368044	+	6h	+	10.03	17.37	5367787	-54	5367509	-332	278	Yes	No	Yes
MXAN_4361	MXAN_RS21170	cdbA	Other	5367841	5368044	+	6h	+	6.99	7.45	5367540	-301	5367509	-332	31	Yes	Yes	Yes
MXAN_4361	MXAN_RS21170	cdbA	Other	5367841	5368044	+	6h	+	6.58	3.01	5367711	-130	5367509	-332	202	Yes	No	Yes
MXAN_4361	MXAN_RS21170	cdbA	Other	5367841	5368044	+	6h	+	6.09	6.19	5367534	-307	5367509	-332	25	Yes	Yes	Yes
MXAN_4361	MXAN_RS21170	cdbA	Other	5367841	5368044	+	6h	+	1.73	1.67	5367680	-161	5367509	-332	171	Yes	Yes	Yes
MXAN_4361	MXAN_RS21170	cdbA	Other	5367841	5368044	+	12h	+	30.45	38.95	5367554	-287	5367509	-332	45	Yes	Yes	Yes
MXAN_4361	MXAN_RS21170	cdbA	Other	5367841	5368044	+	12h	+	13.86	21.18	5367797	-44	5367509	-332	288	Yes	No	Yes
MXAN_4361	MXAN_RS21170	cdbA	Other	5367841	5368044	+	12h	+	8.09	5.38	5367547	-294	5367509	-332	38	Yes	Yes	Yes
MXAN_4361	MXAN_RS21170	cdbA	Other	5367841	5368044	+	12h	+	6.97	12.21	5367787	-54	5367509	-332	278	Yes	No	Yes
MXAN_4361	MXAN_RS21170	cdbA	Other	5367841	5368044	+	12h	+	5.05	29.44	5367534	-307	5367509	-332	25	Yes	Yes	Yes
MXAN_4361	MXAN_RS21170	cdbA	Other	5367841	5368044	+	12h	+	3.37	5.12	5367711	-130	5367509	-332	202	Yes	No	Yes
MXAN_4361	MXAN_RS21170	cdbA	Other	5367841	5368044	+	12h	+	3.05	7.9	5367539	-302	5367509	-332	30	Yes	Yes	Yes
MXAN_4361	MXAN_RS21170	cdbA	Other	5367841	5368044	+	12h	+	1.6	2.15	5367818	-23	5367509	-332	309	Yes	No	Yes
MXAN_4361	MXAN_RS21170	cdbA	Other	5367841	5368044	+	18h	+	24.27	17.61	5367554	-287	5367509	-332	45	Yes	Yes	Yes
MXAN_4361	MXAN_RS21170	cdbA	Other	5367841	5368044	+	18h	+	15.61	23.9	5367797	-44	5367509	-332	288	Yes	No	Yes
MXAN_4361	MXAN_RS21170	cdbA	Other	5367841	5368044	+	18h	+	10.8	7.88	5367705	-136	5367509	-332	196	Yes	Yes	Yes
MXAN_4361	MXAN_RS21170	cdbA	Other	5367841	5368044	+	18h	+	7.14	15.4	5367787	-54	5367509	-332	278	Yes	No	Yes
MXAN_4361	MXAN_RS21170	cdbA	Other	5367841	5368044	+	18h	+	6.78	3.28	5367534	-307	5367509	-332	25	Yes	Yes	Yes
MXAN_4361	MXAN_RS21170	cdbA	Other	5367841	5368044	+	18h	+	4.46	2.57	5367711	-130	5367509	-332	202	Yes	No	Yes
MXAN_4361	MXAN_RS21170	cdbA	Other	5367841	5368044	+	18h	+	4.37	3.72	5367547	-294	5367509	-332	38	Yes	Yes	Yes
MXAN_4361	MXAN_RS21170	cdbA	Other	5367841	5368044	+	18h	+	2.68	3.28	5367539	-302	5367509	-332	30	Yes	Yes	Yes
MXAN_4361	MXAN_RS21170	cdbA	Other	5367841	5368044	+	18h	+	1.52	2.3	5367818	-23	5367509	-332	309	Yes	No	Yes
MXAN_4361	MXAN_RS21170	cdbA	Other	5367841	5368044	+	24h	+	21.82	10.38	5367554	-287	5367509	-332	45	Yes	Yes	Yes
MXAN_4361	MXAN_RS21170	cdbA	Other	5367841	5368044	+	24h	+	17.67	25.11	5367797	-44	5367509	-332	288	Yes	No	Yes
MXAN_4361	MXAN_RS21170	cdbA	Other	5367841	5368044	+	24h	+	12.99	10.28	5367705	-136	5367509	-332	196	Yes	Yes	Yes
MXAN_4361	MXAN_RS21170	cdbA	Other	5367841	5368044	+	24h	+	8.4	12.6	5367787	-54	5367509	-332	278	Yes	No	Yes
MXAN_4361	MXAN_RS21170	cdbA	Other	5367841	5368044	+	24h	+	4.85	2.87	5367547	-294	5367509	-332	38	Yes	Yes	Yes
MXAN_4361	MXAN_RS21170	cdbA	Other	5367841	5368044	+	24h	+	4.76	4.45	5367534	-307	5367509	-332	25	Yes	Yes	Yes
MXAN_4361	MXAN_RS21170	cdbA	Other	5367841	5368044	+	24h	+	2.34	2.59	5367539	-302	5367509	-332	30	Yes	Yes	Yes
MXAN_4361	MXAN_RS21170	cdbA	Other	5367841	5368044	+	24h	+	2.17	1.67	5367818	-23	5367509	-332	309	Yes	No	Yes
MXAN_4361	MXAN_RS21170	cdbA	Other	5367841	5368044	+	24h	+	2.08	2.13	5367711	-130	5367509	-332	202	Yes	No	Yes
MXAN_4362	MXAN_RS21175	cdbB	Other	5368051	5368311	+	0h	+	95.52	143	5367797	-254	NA	NA	NA	NA	NA	Yes
MXAN_4362	MXAN_RS21175	cdbB	Other	5368051	5368311	+	0h	+	41.17	33.16	5367787	-264	NA	NA	NA	NA	NA	Yes
MXAN_4362	MXAN_RS21175	cdbB	Other	5368051	5368311	+	0h	+	1.96	2.46	5367887	-164	NA	NA	NA	NA	NA	Yes
MXAN_4362	MXAN_RS21175	cdbB	Other	5368051	5368311	+	0h	+	1.53	2.2	5367909	-142	NA	NA	NA	NA	NA	Yes
MXAN_4362	MXAN_RS21175	cdbB	Other	5368051	5368311	+	6h	+	21.55	27.91	5367797	-254	NA	NA	NA	NA	NA	Yes
MXAN_4362	MXAN_RS21175	cdbB	Other	5368051	5368311	+	6h	+	10.03	17.37	5367787	-264	NA	NA	NA	NA	NA	Yes
MXAN_4362	MXAN_RS21175	cdbB	Other	5368051	5368311	+	6h	+	4.03	2.3	5367887	-164	NA	NA	NA	NA	NA	Yes
MXAN_4362	MXAN_RS21175	cdbB	Other	5368051	5368311	+	6h	+	1.64	2.38	5367909	-142	NA	NA	NA	NA	NA	Yes
MXAN_4362	MXAN_RS21175	cdbB	Other	5368051	5368311	+	12h	+	13.86	21.18	5367797	-254	NA	NA	NA	NA	NA	Yes
MXAN_4362	MXAN_RS21175	cdbB	Other	5368051	5368311	+	12h	+	6.97	12.21	5367787	-264	NA	NA	NA	NA	NA	Yes
MXAN_4362	MXAN_RS21175	cdbB	Other	5368051	5368311	+	12h	+	4.97	7.54	5367887	-164	NA	NA	NA	NA	NA	Yes
MXAN_4362	MXAN_RS21175	cdbB	Other	5368051	5368311	+	12h	+	2.32	2.69	5367909	-142	NA	NA	NA	NA	NA	Yes
MXAN_4362	MXAN_RS21175	cdbB	Other	5368051	5368311	+	12h	+	1.6	2.15	5367818	-233	NA	NA	NA	NA	NA	Yes
MXAN_4362	MXAN_RS21175	cdbB	Other	5368051	5368311	+	18h	+	15.61	23.9	5367797	-254	NA	NA	NA	NA	NA	Yes
MXAN_4362	MXAN_RS21175	cdbB	Other	5368051	5368311	+	18h	+	14.01	15.05	5367887	-164	NA	NA	NA	NA	NA	Yes
MXAN_4362	MXAN_RS21175	cdbB	Other	5368051	5368311	+	18h	+	7.14	15.4	5367787	-264	NA	NA	NA	NA	NA	Yes
MXAN_4362	MXAN_RS21175	cdbB	Other	5368051	5368311	+	18h	+	2.5	4.07	5367909	-142	NA	NA	NA	NA	NA	Yes
MXAN_4362	MXAN_RS21175	cdbB	Other	5368051	5368311	+	18h	+	1.52	2.3	5367818	-233	NA	NA	NA	NA	NA	Yes
MXAN_4362	MXAN_RS21175	cdbB	Other	5368051	5368311	+	24h	+	26.85	23.81	5367887	-164	NA	NA	NA	NA	NA	Yes
MXAN_4362	MXAN_RS21175	cdbB	Other	5368051	5368311	+	24h	+	17.67	25.11	5367797	-254	NA	NA	NA	NA	NA	Yes
MXAN_4362	MXAN_RS21175	cdbB	Other	5368051	5368311	+	24h	+	8.4	12.6	5367787	-264	NA	NA	NA	NA	NA	Yes
MXAN_4362	MXAN_RS21175	cdbB	Other	5368051	5368311	+	24h	+	4.59	5.84	5367909	-142	NA	NA	NA	NA	NA	Yes
MXAN_4362	MXAN_RS21175	cdbB	Other	5368051	5368311	+	24h	+	2.17	1.67	5367818	-233	NA	NA	NA	NA	NA	Yes
MXAN_4362	MXAN_RS21175	cdbB	Other	5368051	5368311	+	24h	+	1.73	1.76	5367850	-201	NA	NA	NA	NA	NA	Yes
MXAN_7440	MXAN_RS35965	nla24	Other	9061999	9063354	+	NA	+	NA	NA	NA	NA	NA	NA	NA	NA	NA	Yes

## Sheet: S2C
	Old MXAN	New MXAN	Gene	Domain	Gene Start	Gene End	Gene Strand	Upstream Intergenic Distance (bp)	Strand of Upstream ORF	Timepoint of Development	TSS Strand	Max Counts 1	Max Counts 2	Max Position	Position of TSS Relative to Gene Start	MrpC Peak Coordinate	Position of MrpC Peak Relative to Gene Start	Distance between MrpC Peak & TSS	Peak in Range of -400..+100 Relative to Gene Start	Distance between MrpC Peak & TSS ≤ 200 bp
Operon 1	MXAN_3212	MXAN_RS15555			3762409	3762687	+	22	-	0h	+	2.98	4.13	3762202	-207	NA	NA	NA	NA	NA
	MXAN_3212	MXAN_RS15555			3762409	3762687	+	22	-	0h	+	12.25	13.19	3762409	0	NA	NA	NA	NA	NA
	MXAN_3212	MXAN_RS15555			3762409	3762687	+	22	-	6h	+	1.81	1.82	3762409	0	NA	NA	NA	NA	NA
	MXAN_3212	MXAN_RS15555			3762409	3762687	+	22	-	12h	+	3.53	3.32	3762125	-284	NA	NA	NA	NA	NA
	MXAN_3212	MXAN_RS15555			3762409	3762687	+	22	-	18h	+	3.21	3.01	3762125	-284	NA	NA	NA	NA	NA
	MXAN_3212	MXAN_RS15555			3762409	3762687	+	22	-	24h	+	4.5	6.3	3762125	-284	NA	NA	NA	NA	NA
	MXAN_3212	MXAN_RS15555			3762409	3762687	+	22	-	24h	+	1.73	1.67	3762409	0	NA	NA	NA	NA	NA
	MXAN_3213	MXAN_RS15560	actA	GGDEF	3762733	3763761	+	46	+	0h	+	7.31	6.77	3762565	-168	NA	NA	NA	NA	NA	Internal gene in operon w/ internal promoter
	MXAN_3213	MXAN_RS15560	actA	GGDEF	3762733	3763761	+	46	+	0h	+	18.63	19.35	3762677	-56	NA	NA	NA	NA	NA
	MXAN_3213	MXAN_RS15560	actA	GGDEF	3762733	3763761	+	46	+	0h	+	5.95	2.64	3762719	-14	NA	NA	NA	NA	NA
	MXAN_3213	MXAN_RS15560	actA	GGDEF	3762733	3763761	+	46	+	6h	+	47.87	30.06	3762565	-168	NA	NA	NA	NA	NA
	MXAN_3213	MXAN_RS15560	actA	GGDEF	3762733	3763761	+	46	+	6h	+	1.73	1.82	3762664	-69	NA	NA	NA	NA	NA
	MXAN_3213	MXAN_RS15560	actA	GGDEF	3762733	3763761	+	46	+	6h	+	69.91	74.15	3762677	-56	NA	NA	NA	NA	NA
	MXAN_3213	MXAN_RS15560	actA	GGDEF	3762733	3763761	+	46	+	6h	+	4.52	2.22	3762719	-14	NA	NA	NA	NA	NA
	MXAN_3213	MXAN_RS15560	actA	GGDEF	3762733	3763761	+	46	+	12h	+	34.78	22.35	3762565	-168	NA	NA	NA	NA	NA
	MXAN_3213	MXAN_RS15560	actA	GGDEF	3762733	3763761	+	46	+	12h	+	1.76	5.03	3762664	-69	NA	NA	NA	NA	NA
	MXAN_3213	MXAN_RS15560	actA	GGDEF	3762733	3763761	+	46	+	12h	+	186.72	223.55	3762677	-56	NA	NA	NA	NA	NA
	MXAN_3213	MXAN_RS15560	actA	GGDEF	3762733	3763761	+	46	+	12h	+	2.97	3.05	3762719	-14	NA	NA	NA	NA	NA
	MXAN_3213	MXAN_RS15560	actA	GGDEF	3762733	3763761	+	46	+	18h	+	28.91	11.51	3762565	-168	NA	NA	NA	NA	NA
	MXAN_3213	MXAN_RS15560	actA	GGDEF	3762733	3763761	+	46	+	18h	+	6.51	6.82	3762664	-69	NA	NA	NA	NA	NA
	MXAN_3213	MXAN_RS15560	actA	GGDEF	3762733	3763761	+	46	+	18h	+	425.96	530.21	3762677	-56	NA	NA	NA	NA	NA
	MXAN_3213	MXAN_RS15560	actA	GGDEF	3762733	3763761	+	46	+	18h	+	1.96	1.95	3762719	-14	NA	NA	NA	NA	NA
	MXAN_3213	MXAN_RS15560	actA	GGDEF	3762733	3763761	+	46	+	24h	+	40.96	16.58	3762565	-168	NA	NA	NA	NA	NA
	MXAN_3213	MXAN_RS15560	actA	GGDEF	3762733	3763761	+	46	+	24h	+	13.86	17.51	3762664	-69	NA	NA	NA	NA	NA
	MXAN_3213	MXAN_RS15560	actA	GGDEF	3762733	3763761	+	46	+	24h	+	926.98	1102.68	3762677	-56	NA	NA	NA	NA	NA
	MXAN_3214	MXAN_RS15565			3763806	3765467	+	45	+	12h	+	2.64	2.42	3763530	-276	3763453	-353	77	Yes	Yes
	MXAN_3214	MXAN_RS15565			3763806	3765467	+	45	+	18h	+	1.87	6.73	3763530	-276	3763453	-353	77	Yes	Yes
	MXAN_3214	MXAN_RS15565			3763806	3765467	+	45	+	18h	+	1.52	10.71	3763572	-234	3763453	-353	119	Yes	Yes
	MXAN_3214	MXAN_RS15565			3763806	3765467	+	45	+	24h	+	4.24	4.91	3763530	-276	3763453	-353	77	Yes	Yes
	MXAN_3214	MXAN_RS15565			3763806	3765467	+	45	+	24h	+	2.51	7.6	3763572	-234	3763453	-353	119	Yes	Yes
Operon 2	MXAN_3704	MXAN_RS17965			4416021	4416302	+	75	+	0h	+	264.11	136.52	4416017	-4	NA	NA	NA	NA	NA
	MXAN_3704	MXAN_RS17965			4416021	4416302	+	75	+	6h	+	1.97	2.3	4415804	-217	NA	NA	NA	NA	NA
	MXAN_3704	MXAN_RS17965			4416021	4416302	+	75	+	6h	+	10.71	14.56	4416017	-4	NA	NA	NA	NA	NA
	MXAN_3704	MXAN_RS17965			4416021	4416302	+	75	+	12h	+	2.56	2.33	4415902	-119	NA	NA	NA	NA	NA
	MXAN_3704	MXAN_RS17965			4416021	4416302	+	75	+	12h	+	10.05	10.9	4416017	-4	NA	NA	NA	NA	NA
	MXAN_3704	MXAN_RS17965			4416021	4416302	+	75	+	18h	+	1.61	2.66	4415902	-119	NA	NA	NA	NA	NA
	MXAN_3704	MXAN_RS17965			4416021	4416302	+	75	+	18h	+	6.99	7.76	4416017	-4	NA	NA	NA	NA	NA
	MXAN_3704	MXAN_RS17965			4416021	4416302	+	75	+	24h	+	2.34	3.61	4415902	-119	NA	NA	NA	NA	NA
	MXAN_3704	MXAN_RS17965			4416021	4416302	+	75	+	24h	+	5	5.89	4416017	-4	NA	NA	NA	NA	NA
	MXAN_3705	MXAN_RS17970	dmxA	GGDEF	4416299	4418467	+	-3	+	0h	+	136.52	136.52	4416017	-282	NA	NA	NA	NA	NA	Internal gene in operon w/ internal promoter
	MXAN_3705	MXAN_RS17970	dmxA	GGDEF	4416299	4418467	+	-3	+	0h	+	264.11	136.52	4416017	-282	NA	NA	NA	NA	NA
	MXAN_3705	MXAN_RS17970	dmxA	GGDEF	4416299	4418467	+	-3	+	6h	+	14.56	14.56	4416017	-282	NA	NA	NA	NA	NA
	MXAN_3705	MXAN_RS17970	dmxA	GGDEF	4416299	4418467	+	-3	+	6h	+	10.71	14.56	4416017	-282	NA	NA	NA	NA	NA
	MXAN_3705	MXAN_RS17970	dmxA	GGDEF	4416299	4418467	+	-3	+	12h	+	10.9	10.9	4416017	-282	NA	NA	NA	NA	NA
	MXAN_3705	MXAN_RS17970	dmxA	GGDEF	4416299	4418467	+	-3	+	12h	+	10.05	10.9	4416017	-282	NA	NA	NA	NA	NA
	MXAN_3705	MXAN_RS17970	dmxA	GGDEF	4416299	4418467	+	-3	+	18h	+	7.76	7.76	4416017	-282	NA	NA	NA	NA	NA
	MXAN_3705	MXAN_RS17970	dmxA	GGDEF	4416299	4418467	+	-3	+	18h	+	6.99	7.76	4416017	-282	NA	NA	NA	NA	NA
	MXAN_3705	MXAN_RS17970	dmxA	GGDEF	4416299	4418467	+	-3	+	24h	+	5.89	5.89	4416017	-282	NA	NA	NA	NA	NA
	MXAN_3705	MXAN_RS17970	dmxA	GGDEF	4416299	4418467	+	-3	+	24h	+	5	5.89	4416017	-282	NA	NA	NA	NA	NA
Operon 3	MXAN_3735	MXAN_RS18120	dmxB	GGDEF	4451655	4452611	-	400	-	0h	-	173.26	146.96	4452908	-297	4452999	-388	91	Yes	Yes	First gene in operon
	MXAN_3735	MXAN_RS18120	dmxB	GGDEF	4451655	4452611	-	400	-	0h	-	23.05	15.57	4452782	-171	4452999	-388	217	Yes	Yes
	MXAN_3735	MXAN_RS18120	dmxB	GGDEF	4451655	4452611	-	400	-	0h	-	1.87	2.64	4452772	-161	4452999	-388	227	Yes	Yes
	MXAN_3735	MXAN_RS18120	dmxB	GGDEF	4451655	4452611	-	400	-	0h	-	9.06	13.52	4452824	-213	4452999	-388	175	Yes	Yes
	MXAN_3735	MXAN_RS18120	dmxB	GGDEF	4451655	4452611	-	400	-	6h	-	783.74	681.91	4452908	-297	4452999	-388	91	Yes	Yes
	MXAN_3735	MXAN_RS18120	dmxB	GGDEF	4451655	4452611	-	400	-	6h	-	5.51	36.4	4452824	-213	4452999	-388	175	Yes	Yes
	MXAN_3735	MXAN_RS18120	dmxB	GGDEF	4451655	4452611	-	400	-	6h	-	22.37	11.82	4452782	-171	4452999	-388	217	Yes	Yes
	MXAN_3735	MXAN_RS18120	dmxB	GGDEF	4451655	4452611	-	400	-	6h	-	3.62	6.5	4452746	-135	4452999	-388	253	Yes	Yes
	MXAN_3735	MXAN_RS18120	dmxB	GGDEF	4451655	4452611	-	400	-	12h	-	1466.22	1308.01	4452908	-297	4452999	-388	91	Yes	Yes
	MXAN_3735	MXAN_RS18120	dmxB	GGDEF	4451655	4452611	-	400	-	12h	-	44	30.78	4452824	-213	4452999	-388	175	Yes	Yes
	MXAN_3735	MXAN_RS18120	dmxB	GGDEF	4451655	4452611	-	400	-	12h	-	23.08	16.42	4452782	-171	4452999	-388	217	Yes	Yes
	MXAN_3735	MXAN_RS18120	dmxB	GGDEF	4451655	4452611	-	400	-	12h	-	9.38	4.13	4452746	-135	4452999	-388	253	Yes	Yes
	MXAN_3735	MXAN_RS18120	dmxB	GGDEF	4451655	4452611	-	400	-	18h	-	1075.16	1450.79	4452908	-297	4452999	-388	91	Yes	Yes
	MXAN_3735	MXAN_RS18120	dmxB	GGDEF	4451655	4452611	-	400	-	18h	-	146.86	649.18	4452824	-213	4452999	-388	175	Yes	Yes
	MXAN_3735	MXAN_RS18120	dmxB	GGDEF	4451655	4452611	-	400	-	18h	-	33.01	26.55	4452782	-171	4452999	-388	217	Yes	Yes
	MXAN_3735	MXAN_RS18120	dmxB	GGDEF	4451655	4452611	-	400	-	18h		1.96	3.03	4452766	-155	4452999	-388	233	Yes															-								Yes	No	Yes
	MXAN_3735	MXAN_RS18120	dmxB	GGDEF	4451655	4452611	-	400	-	18h	-	6.51	11.24	4452746	-135	4452999	-388	253	Yes	Yes
	MXAN_3735	MXAN_RS18120	dmxB	GGDEF	4451655	4452611	-	400	-	24h	-	1539	1003.09	4452908	-297	4452999	-388	91	Yes	Yes
	MXAN_3735	MXAN_RS18120	dmxB	GGDEF	4451655	4452611	-	400	-	24h	-	955.91	1031.16	4452824	-213	4452999	-388	175	Yes	Yes
	MXAN_3735	MXAN_RS18120	dmxB	GGDEF	4451655	4452611	-	400	-	24h	-	71.27	39.47	4452782	-171	4452999	-388	217	Yes	Yes
	MXAN_3735	MXAN_RS18120	dmxB	GGDEF	4451655	4452611	-	400	-	24h	-	3.03	1.67	4452766	-155	4452999	-388	233	Yes	Yes
	MXAN_3735	MXAN_RS18120	dmxB	GGDEF	4451655	4452611	-	400	-	24h	-	11.69	9.45	4452746	-135	4452999	-388	253	Yes	Yes
	MXAN_3734	MXAN_RS18115			4449873	4451606	-	49	-	NA	-	NA	NA	NA	NA	NA	NA	NA	NA	NA
Operon 4	MXAN_4445	MXAN_RS21595	tmoK	GGDEF	5503494	5506823	-	197	+	0h	-	38.45	34.21	5506826	-3	5506884	-61	58	Yes	Yes	First gene in operon
	MXAN_4445	MXAN_RS21595	tmoK	GGDEF	5503494	5506823	-	197	+	6h	-	1.81	2.93	5506920	-97	5506884	-61	36	Yes	Yes
	MXAN_4445	MXAN_RS21595	tmoK	GGDEF	5503494	5506823	-	197	+	6h	-	15.71	18.08	5506826	-3	5506884	-61	58	Yes	Yes
	MXAN_4445	MXAN_RS21595	tmoK	GGDEF	5503494	5506823	-	197	+	12h	-	2.24	1.71	5506920	-97	5506884	-61	36	Yes	Yes
	MXAN_4445	MXAN_RS21595	tmoK	GGDEF	5503494	5506823	-	197	+	12h	-	16.51	16.96	5506826	-3	5506884	-61	58	Yes	Yes
	MXAN_4445	MXAN_RS21595	tmoK	GGDEF	5503494	5506823	-	197	+	18h	-	2.77	3.72	5506920	-97	5506884	-61	36	Yes	Yes
	MXAN_4445	MXAN_RS21595	tmoK	GGDEF	5503494	5506823	-	197	+	18h	-	23.82	24.87	5506826	-3	5506884	-61	58	Yes	Yes
	MXAN_4445	MXAN_RS21595	tmoK	GGDEF	5503494	5506823	-	197	+	24h	-	1.82	2.59	5506920	-97	5506884	-61	36	Yes	Yes
	MXAN_4445	MXAN_RS21595	tmoK	GGDEF	5503494	5506823	-	197	+	24h	-	36.81	28.81	5506826	-3	5506884	-61	58	Yes	Yes
	MXAN_4444	MXAN_RS21590			5501650	5503497	-	-3	-	NA	NA	NA	NA	NA	NA	NA	NA	NA	NA	NA
	MXAN_4443	MXAN_RS21585			5500648	5501610	-	40	-	NA	NA	NA	NA	NA	NA	NA	NA	NA	NA	NA
Operon 5	MXAN_4640	MXAN_RS22525	sgmT	GGDEF	5820562	5823072	-	487	+	0h	-	3.23	2.99	5823337	-265	NA	NA	NA	NA	NA	First gene in operon
	MXAN_4640	MXAN_RS22525	sgmT	GGDEF	5820562	5823072	-	487	+	0h	-	45.08	39.75	5823333	-261	NA	NA	NA	NA	NA
	MXAN_4640	MXAN_RS22525	sgmT	GGDEF	5820562	5823072	-	487	+	0h	-	37.08	23.13	5823163	-91	NA	NA	NA	NA	NA
	MXAN_4640	MXAN_RS22525	sgmT	GGDEF	5820562	5823072	-	487	+	6h	-	13.65	14.12	5823333	-261	NA	NA	NA	NA	NA
	MXAN_4640	MXAN_RS22525	sgmT	GGDEF	5820562	5823072	-	487	+	6h	-	11.93	17.92	5823163	-91	NA	NA	NA	NA	NA
	MXAN_4640	MXAN_RS22525	sgmT	GGDEF	5820562	5823072	-	487	+	12h	-	9.22	5.83	5823333	-261	NA	NA	NA	NA	NA
	MXAN_4640	MXAN_RS22525	sgmT	GGDEF	5820562	5823072	-	487	+	12h	-	12.18	13.64	5823163	-91	NA	NA	NA	NA	NA
	MXAN_4640	MXAN_RS22525	sgmT	GGDEF	5820562	5823072	-	487	+	18h	-	6.96	7.97	5823333	-261	NA	NA	NA	NA	NA
	MXAN_4640	MXAN_RS22525	sgmT	GGDEF	5820562	5823072	-	487	+	18h	-	16.06	14.87	5823163	-91	NA	NA	NA	NA	NA
	MXAN_4640	MXAN_RS22525	sgmT	GGDEF	5820562	5823072	-	487	+	24h	-	7.36	6.39	5823333	-261	NA	NA	NA	NA	NA
	MXAN_4639	MXAN_RS22520			5818644	5820518	-	44	-	NA	-	NA	NA	NA	NA	5820676	-158	NA	Yes	NA
	MXAN_4638	MXAN_RS22515			5817792	5818631	-	13	-	0h	-	43.46	46.44	5818633	-2	NA	NA	NA	NA	NA
	MXAN_4638	MXAN_RS22515			5817792	5818631	-	13	-	6h	-	8.47	22.36	5818633	-2	NA	NA	NA	NA	NA
	MXAN_4638	MXAN_RS22515			5817792	5818631	-	13	-	12h	-	6.41	8.44	5818633	-2	NA	NA	NA	NA	NA
	MXAN_4638	MXAN_RS22515			5817792	5818631	-	13	-	18h	-	8.83	17.08	5818633	-2	NA	NA	NA	NA	NA
	MXAN_4638	MXAN_RS22515			5817792	5818631	-	13	-	24h	-	8.75	17.14	5818633	-2	NA	NA	NA	NA	NA
Operon 6	MXAN_5055	MXAN_RS24555			6323456	6329500	-	-12	+	NA	-	NA	NA	NA	NA	NA	NA	NA	NA	NA
	MXAN_5054	MXAN_RS24550			6322580	6323431	-	25	-	0h	-	49.76	37.99	6323431	0	6326245	-2814	2814	No	No
	MXAN_5054	MXAN_RS24550			6322580	6323431	-	25	-	6h	-	58.56	74.15	6323431	0	6326245	-2814	2814	No	No
	MXAN_5054	MXAN_RS24550			6322580	6323431	-	25	-	12h	-	76.45	42.9	6323431	0	6326245	-2814	2814	No	No
	MXAN_5054	MXAN_RS24550			6322580	6323431	-	25	-	18h	-	48.54	44.52	6323431	0	6326245	-2814	2814	No	No
	MXAN_5054	MXAN_RS24550			6322580	6323431	-	25	-	24h	-	60.27	39.37	6323431	0	6326245	-2814	2814	No	No
	MXAN_5053	MXAN_RS24545		GGDEF	6320691	6322541	-	39	-	0h	-	15.23	43.62	6322569	-28	NA	NA	NA	NA	NA	Internal gene in operon w/ internal promoter
	MXAN_5053	MXAN_RS24545		GGDEF	6320691	6322541	-	39	-	6h	-	6.66	4.6	6322569	-28	NA	NA	NA	NA	NA
	MXAN_5053	MXAN_RS24545		GGDEF	6320691	6322541	-	39	-	12h	-	5.21	1.79	6322569	-28	NA	NA	NA	NA	NA
	MXAN_5053	MXAN_RS24545		GGDEF	6320691	6322541	-	39	-	18h	-	8.03	4.07	6322569	-28	NA	NA	NA	NA	NA
	MXAN_5053	MXAN_RS24545		GGDEF	6320691	6322541	-	39	-	24h	-	6.5	7.5	6322569	-28	NA	NA	NA	NA	NA
	MXAN_5052	MXAN_RS24540			6319172	6320671	-	20	-	NA	-	NA	NA	NA	NA	NA	NA	NA	NA	NA
Operon 7	MXAN_5342	MXAN_RS25925			6650433	6651185	-	219	-	0h	-	89.74	134.47	6651187	-2	NA	NA	NA	NA	NA
	MXAN_5342	MXAN_RS25925			6650433	6651185	-	219	-	6h	-	35.04	77.32	6651187	-2	NA	NA	NA	NA	NA
	MXAN_5342	MXAN_RS25925			6650433	6651185	-	219	-	12h	-	54.9	113.62	6651187	-2	NA	NA	NA	NA	NA
	MXAN_5342	MXAN_RS25925			6650433	6651185	-	219	-	18h	-	72.54	175.79	6651187	-2	NA	NA	NA	NA	NA
	MXAN_5342	MXAN_RS25925			6650433	6651185	-	219	-	24h	-	71.62	135.63	6651187	-2	NA	NA	NA	NA	NA
	MXAN_5341	MXAN_RS25920			6649837	6650394	-	39	-	0h	-	4.76	4.22	6650688	-294	NA	NA	NA	NA	NA
	MXAN_5341	MXAN_RS25920			6649837	6650394	-	39	-	0h	-	1.79	1.93	6650647	-253	NA	NA	NA	NA	NA
	MXAN_5341	MXAN_RS25920			6649837	6650394	-	39	-	0h	-	32.58	29.11	6650585	-191	NA	NA	NA	NA	NA
	MXAN_5341	MXAN_RS25920			6649837	6650394	-	39	-	0h	-	4.17	6.68	6650456	-62	NA	NA	NA	NA	NA
	MXAN_5341	MXAN_RS25920			6649837	6650394	-	39	-	6h	-	10.53	22.84	6650585	-191	NA	NA	NA	NA	NA
	MXAN_5341	MXAN_RS25920			6649837	6650394	-	39	-	6h	-	2.22	4.84	6650456	-62	NA	NA	NA	NA	NA
	MXAN_5341	MXAN_RS25920			6649837	6650394	-	39	-	12h	-	2.24	4.4	6650456	-62	NA	NA	NA	NA	NA
	MXAN_5341	MXAN_RS25920			6649837	6650394	-	39	-	18h	-	5.89	8.94	6650585	-191	NA	NA	NA	NA	NA
	MXAN_5341	MXAN_RS25920			6649837	6650394	-	39	-	18h	-	1.61	4.43	6650456	-62	NA	NA	NA	NA	NA
	MXAN_5340	MXAN_RS25915		GGDEF	6648197	6649837	-	0	-	0h	-	4.76	7.83	6649945	-108	NA	NA	NA	NA	NA	Internal gene in operon w/ internal promoter
	MXAN_5340	MXAN_RS25915		GGDEF	6648197	6649837	-	0	-	0h	-	7.14	6.51	6649882	-45	NA	NA	NA	NA	NA
	MXAN_5340	MXAN_RS25915		GGDEF	6648197	6649837	-	0	-	6h	-	1.97	2.7	6649945	-108	NA	NA	NA	NA	NA
	MXAN_5340	MXAN_RS25915		GGDEF	6648197	6649837	-	0	-	6h	-	5.76	3.25	6649882	-45	NA	NA	NA	NA	NA
	MXAN_5340	MXAN_RS25915		GGDEF	6648197	6649837	-	0	-	12h	-	1.92	2.51	6649882	-45	NA	NA	NA	NA	NA
Operon 8	MXAN_5346	MXAN_RS25945			6656744	6657766	+	351	-	0h	+	1.53	2.55	6656475	-269	NA	NA	NA	NA	NA
	MXAN_5346	MXAN_RS25945			6656744	6657766	+	351	-	18h	+	2.23	1.86	6656475	-269	NA	NA	NA	NA	NA
	MXAN_5346	MXAN_RS25945			6656744	6657766	+	351	-	24h	+	2.08	3.71	6656475	-269	NA	NA	NA	NA	NA
	MXAN_5347	MXAN_RS25950		GGDEF	6657809	6658513	+	43	+	0h	+	13.61	16.27	6657806	-3	NA	NA	NA	NA	NA	Internal gene in operon w/ internal promoter
	MXAN_5347	MXAN_RS25950		GGDEF	6657809	6658513	+	43	+	6h	+	11.6	10.47	6657806	-3	NA	NA	NA	NA	NA
	MXAN_5347	MXAN_RS25950		GGDEF	6657809	6658513	+	43	+	12h	+	10.82	8.17	6657806	-3	NA	NA	NA	NA	NA
	MXAN_5347	MXAN_RS25950		GGDEF	6657809	6658513	+	43	+	18h	+	12.4	6.46	6657806	-3	NA	NA	NA	NA	NA
	MXAN_5347	MXAN_RS25950		GGDEF	6657809	6658513	+	43	+	24h	+	12.56	7.23	6657806	-3	NA	NA	NA	NA	NA
Operon 9	MXAN_7364	MXAN_RS35640			8990119	8990496	-	143	-	0h	-	24.41	31.4	8990500	-4	NA	NA	NA	NA	NA
	MXAN_7364	MXAN_RS35640			8990119	8990496	-	143	-	6h	-	12.01	26.57	8990500	-4	NA	NA	NA	NA	NA
	MXAN_7364	MXAN_RS35640			8990119	8990496	-	143	-	12h	-	17.55	19.74	8990500	-4	NA	NA	NA	NA	NA
	MXAN_7364	MXAN_RS35640			8990119	8990496	-	143	-	18h	-	13.65	22.84	8990500	-4	NA	NA	NA	NA	NA
	MXAN_7364	MXAN_RS35640			8990119	8990496	-	143	-	24h	-	13.68	25.11	8990500	-4	NA	NA	NA	NA	NA
	MXAN_7363	MXAN_RS35635			8987594	8990122	-	-3	-	6h	-	2.55	3.41	8990222	-100	NA	NA	NA	NA	NA
	MXAN_7363	MXAN_RS35635			8987594	8990122	-	-3	-	12h	-	2.4	4.13	8990222	-100	NA	NA	NA	NA	NA
	MXAN_7363	MXAN_RS35635			8987594	8990122	-	-3	-	18h	-	2.5	2.74	8990222	-100	NA	NA	NA	NA	NA
	MXAN_7363	MXAN_RS35635			8987594	8990122	-	-3	-	24h	-	1.91	2.96	8990222	-100	NA	NA	NA	NA	NA
	MXAN_7362	MXAN_RS35630		GGDEF	8985576	8987597	-	-3	-	NA	-	NA	NA	NA	NA	NA	NA	NA	NA	NA	Internal gene in operon
Operon 10	MXAN_2423	MXAN_RS11720			2830097	2831560	+	173	-	18h	+	1.96	2.3	2829856	-241	NA	NA	NA	NA	NA
	MXAN_2424	MXAN_RS11725		EAL	2831570	2832664	+	10	+	0h	+	31.47	16.36	2831570	0	NA	NA	NA	NA	NA	Internal gene in operon w/ internal promoter
	MXAN_2424	MXAN_RS11725		EAL	2831570	2832664	+	10	+	6h	+	59.3	52.89	2831570	0	NA	NA	NA	NA	NA
	MXAN_2424	MXAN_RS11725		EAL	2831570	2832664	+	10	+	12h	+	44.96	46.85	2831570	0	NA	NA	NA	NA	NA
	MXAN_2424	MXAN_RS11725		EAL	2831570	2832664	+	10	+	18h	+	40.95	40.54	2831570	0	NA	NA	NA	NA	NA
	MXAN_2424	MXAN_RS11725		EAL	2831570	2832664	+	10	+	24h	+	45.21	53.18	2831570	0	NA	NA	NA	NA	NA
Operon 11	MXAN_2531	MXAN_RS12230			2945254	2946528	-	50	+	NA	-	NA	NA	NA	NA	NA	NA	NA	NA	NA
	MXAN_2530	MXAN_RS12225		EAL	2943958	2945205	-	49	-	NA	-	NA	NA	NA	NA	2944698	507	NA	No	NA	No TSS detected
Operon 12	MXAN_2063	MXAN_RS10015			2394469	2394945	-	73	-	0h	-	4.68	5.01	2395008	-63	NA	NA	NA	NA	NA
	MXAN_2063	MXAN_RS10015			2394469	2394945	-	73	-	6h	-	9.54	9.04	2395008	-63	NA	NA	NA	NA	NA
	MXAN_2063	MXAN_RS10015			2394469	2394945	-	73	-	6h	-	2.39	1.67	2394962	-17	NA	NA	NA	NA	NA
	MXAN_2063	MXAN_RS10015			2394469	2394945	-	73	-	12h	-	7.61	7.45	2395008	-63	NA	NA	NA	NA	NA
	MXAN_2063	MXAN_RS10015			2394469	2394945	-	73	-	18h	-	5.35	5.93	2395008	-63	NA	NA	NA	NA	NA
	MXAN_2063	MXAN_RS10015			2394469	2394945	-	73	-	24h	-	4.94	4.72	2395008	-63	NA	NA	NA	NA	NA
	MXAN_2062	MXAN_RS10010			2393576	2394472	-	-3	-	NA	-	NA	NA	NA	NA	NA	NA	NA	NA	NA
	MXAN_2061	MXAN_RS10005	pmxA	HD-GYP	2391850	2393556	-	20	-	0h	-	1.96	1.76	2393783	-226	2393766	-210	17	Yes	Yes	Internal gene in operon w/ internal promoter
	MXAN_2061	MXAN_RS10005	pmxA	HD-GYP	2391850	2393556	-	20	-	6h	-	1.64	5.15	2393782	-226	2393766	-210	16	Yes	Yes
	MXAN_2061	MXAN_RS10005	pmxA	HD-GYP	2391850	2393556	-	20	-	6h	-	5.15	NA	2393687	-131	2393766	-210	79	Yes	Yes
	MXAN_2061	MXAN_RS10005	pmxA	HD-GYP	2391850	2393556	-	20	-	12h	-	2.97	2.96	2393782	-226	2393766	-210	16	Yes	Yes
	MXAN_2061	MXAN_RS10005	pmxA	HD-GYP	2391850	2393556	-	20	-	12h	-	1.68	NA	2393687	-131	2393766	-210	79	Yes	Yes
	MXAN_2061	MXAN_RS10005	pmxA	HD-GYP	2391850	2393556	-	20	-	18h	-	2.41	1.77	2393782	-226	2393766	-210	16	Yes	Yes
	MXAN_2061	MXAN_RS10005	pmxA	HD-GYP	2391850	2393556	-	20	-	18h	-	2.94	7.08	2393687	-131	2393766	-210	79	Yes	Yes
	MXAN_2061	MXAN_RS10005	pmxA	HD-GYP	2391850	2393556	-	20	-	24h	-	2.68	NA	2393782	-226	2393766	-210	16	Yes	Yes
	MXAN_2061	MXAN_RS10005	pmxA	HD-GYP	2391850	2393556	-	20	-	24h	-	3.29	6.95	2393687	-131	2393766	-210	79	Yes	Yes
	MXAN_2061	MXAN_RS10005	pmxA	HD-GYP	2391850	2393556	-	20	-	24h	-	1.73	2.78	2393609	-53	2393766	-210	157	Yes	Yes
Operon 13	MXAN_2809	MXAN_RS13615			3279476	3280633	-	141	-	NA	-	NA	NA	NA	NA	NA	NA	NA	NA	NA
	MXAN_2808	MXAN_RS13610			3277977	3279428	-	48	-	0h	-	657.66	814.93	3279431	-3	3279750	-322	319	Yes	No
	MXAN_2808	MXAN_RS13610			3277977	3279428	-	48	-	6h	-	73.36	70.02	3279431	-3	3279750	-322	319	Yes	No
	MXAN_2808	MXAN_RS13610			3277977	3279428	-	48	-	12h	-	97.45	91.9	3279431	-3	3279750	-322	319	Yes	No
	MXAN_2808	MXAN_RS13610			3277977	3279428	-	48	-	18h	-	153.11	136.85	3279431	-3	3279750	-322	319	Yes	No
	MXAN_2808	MXAN_RS13610			3277977	3279428	-	48	-	24h	-	95.87	91.35	3279431	-3	3279750	-322	319	Yes	No
	MXAN_2807	MXAN_RS13605		HD-GYP/MshEN	3275986	3277968	-	9	-	18h	-	3.03	1.77	3278009	-41	NA	NA	NA	NA	NA	Internal gene in operon w/ internal promoter
	MXAN_2807	MXAN_RS13605		HD-GYP/MshEN	3275986	3277968	-	9	-	24h	-	1.65	2.13	3278009	-41	NA	NA	NA	NA	NA
Operon 14	MXAN_3354	MXAN_RS16250			3898265	3900031	-	159	+	0h	-	167.22	72.47	3900036	-5	NA	NA	NA	NA	NA
	MXAN_3354	MXAN_RS16250			3898265	3900031	-	159	+	6h	-	305.96	196.67	3900036	-5	NA	NA	NA	NA	NA
	MXAN_3354	MXAN_RS16250			3898265	3900031	-	159	+	12h	-	224.71	136.05	3900036	-5	NA	NA	NA	NA	NA
	MXAN_3354	MXAN_RS16250			3898265	3900031	-	159	+	18h	-	156.77	125.61	3900036	-5	NA	NA	NA	NA	NA
	MXAN_3354	MXAN_RS16250			3898265	3900031	-	159	+	24h	-	167.66	126.83	3900036	-5	NA	NA	NA	NA	NA
	MXAN_3353	MXAN_RS16245		HD-GYP	3896950	3898260	-	5	-	24h	-	1.82	3.8	3898398	-138	3897796	464	602	No	No	Internal gene in operon w/ internal promoter
Operon 15	MXAN_0961	MXAN_RS04625		PilZ	1108170	1108997	-	217	+	0h	-	5.02	4.31	1109251	-254	1109284	-287	33	Yes	Yes	First gene in operon
	MXAN_0961	MXAN_RS04625		PilZ	1108170	1108997	-	217	+	0h	-	78.42	170.44	1108997	0	1109284	-287	287	Yes	No
	MXAN_0961	MXAN_RS04625		PilZ	1108170	1108997	-	217	+	6h	-	13.9	10.31	1109251	-254	1109284	-287	33	Yes	Yes
	MXAN_0961	MXAN_RS04625		PilZ	1108170	1108997	-	217	+	6h	-	1.89	3.01	1109227	-230	1109284	-287	57	Yes	Yes
	MXAN_0961	MXAN_RS04625		PilZ	1108170	1108997	-	217	+	6h	-	3.87	4.84	1109219	-222	1109284	-287	65	Yes	Yes
	MXAN_0961	MXAN_RS04625		PilZ	1108170	1108997	-	217	+	6h	-	37.59	241.95	1108997	0	1109284	-287	287	Yes	No
	MXAN_0961	MXAN_RS04625		PilZ	1108170	1108997	-	217	+	12h	-	13.46	12.74	1109251	-254	1109284	-287	33	Yes	Yes
	MXAN_0961	MXAN_RS04625		PilZ	1108170	1108997	-	217	+	12h	-	2.32	2.96	1109227	-230	1109284	-287	57	Yes	Yes
	MXAN_0961	MXAN_RS04625		PilZ	1108170	1108997	-	217	+	12h	-	4.33	4.13	1109219	-222	1109284	-287	65	Yes	Yes
	MXAN_0961	MXAN_RS04625		PilZ	1108170	1108997	-	217	+	12h	-	47.2	174.91	1108997	0	1109284	-287	287	Yes	No
	MXAN_0961	MXAN_RS04625		PilZ	1108170	1108997	-	217	+	18h	-	18.92	19.21	1109251	-254	1109284	-287	33	Yes	Yes
	MXAN_0961	MXAN_RS04625		PilZ	1108170	1108997	-	217	+	18h	-	1.52	3.89	1109227	-230	1109284	-287	57	Yes	Yes
	MXAN_0961	MXAN_RS04625		PilZ	1108170	1108997	-	217	+	18h	-	3.75	3.81	1109219	-222	1109284	-287	65	Yes	Yes
	MXAN_0961	MXAN_RS04625		PilZ	1108170	1108997	-	217	+	18h	-	65.49	246.16	1108997	0	1109284	-287	287	Yes	No
	MXAN_0961	MXAN_RS04625		PilZ	1108170	1108997	-	217	+	24h	-	13.86	11.77	1109251	-254	1109284	-287	33	Yes	Yes
	MXAN_0961	MXAN_RS04625		PilZ	1108170	1108997	-	217	+	24h	-	3.46	4.45	1109219	-222	1109284	-287	65	Yes	Yes
	MXAN_0961	MXAN_RS04625		PilZ	1108170	1108997	-	217	+	24h	-	71.71	146.57	1108997	0	1109284	-287	287	Yes	Yes
	MXAN_0960	MXAN_RS04620			1107241	1108164	-	6	-	6h	-	1.74	NA	1108420	-256	NA	NA	NA	NA	NA
	MXAN_0960	MXAN_RS04620			1107241	1108164	-	6	-	18h	-	1.77	NA	1108420	-256	NA	NA	NA	NA	NA
	MXAN_0960	MXAN_RS04620			1107241	1108164	-	6	-	24h	-	2.13	NA	1108420	-256	NA	NA	NA	NA	NA
Operon 16	MXAN_2604	MXAN_RS12590	pixB	PilZ	3029131	3031545	+	355	-	0h	+	1.7	2.81	3028845	-286	NA	NA	NA	NA	NA	First gene in operon
	MXAN_2604	MXAN_RS12590	pixB	PilZ	3029131	3031545	+	355	-	0h	+	6.55	5.8	3028917	-214	NA	NA	NA	NA	NA
	MXAN_2604	MXAN_RS12590	pixB	PilZ	3029131	3031545	+	355	-	0h	+	19.65	14.07	3028953	-178	NA	NA	NA	NA	NA
	MXAN_2604	MXAN_RS12590	pixB	PilZ	3029131	3031545	+	355	-	6h	+	13.41	9.75	3028917	-214	NA	NA	NA	NA	NA
	MXAN_2604	MXAN_RS12590	pixB	PilZ	3029131	3031545	+	355	-	6h	+	37.42	80.89	3028953	-178	NA	NA	NA	NA	NA
	MXAN_2604	MXAN_RS12590	pixB	PilZ	3029131	3031545	+	355	-	6h	+	3.7	6.98	3029001	-130	NA	NA	NA	NA	NA
	MXAN_2604	MXAN_RS12590	pixB	PilZ	3029131	3031545	+	355	-	12h	+	12.5	5.12	3028917	-214	NA	NA	NA	NA	NA
	MXAN_2604	MXAN_RS12590	pixB	PilZ	3029131	3031545	+	355	-	12h	+	56.18	106.26	3028953	-178	NA	NA	NA	NA	NA
	MXAN_2604	MXAN_RS12590	pixB	PilZ	3029131	3031545	+	355	-	12h	+	4.97	4.76	3029001	-130	NA	NA	NA	NA	NA
	MXAN_2604	MXAN_RS12590	pixB	PilZ	3029131	3031545	+	355	-	18h	+	10.71	8.06	3028917	-214	NA	NA	NA	NA	NA
	MXAN_2604	MXAN_RS12590	pixB	PilZ	3029131	3031545	+	355	-	18h	+	2.14	3.1	3028947	-184	NA	NA	NA	NA	NA
	MXAN_2604	MXAN_RS12590	pixB	PilZ	3029131	3031545	+	355	-	18h	+	59.33	167.65	3028953	-178	NA	NA	NA	NA	NA
	MXAN_2604	MXAN_RS12590	pixB	PilZ	3029131	3031545	+	355	-	18h	+	3.48	3.1	3029001	-130	NA	NA	NA	NA	NA
	MXAN_2604	MXAN_RS12590	pixB	PilZ	3029131	3031545	+	355	-	24h	+	15.16	7.69	3028917	-214	NA	NA	NA	NA	NA
	MXAN_2604	MXAN_RS12590	pixB	PilZ	3029131	3031545	+	355	-	24h	+	2.51	2.87	3028947	-184	NA	NA	NA	NA	NA
	MXAN_2604	MXAN_RS12590	pixB	PilZ	3029131	3031545	+	355	-	24h	+	94.31	242.36	3028953	-178	NA	NA	NA	NA	NA
	MXAN_2604	MXAN_RS12590	pixB	PilZ	3029131	3031545	+	355	-	24h	+	6.58	11.77	3029001	-130	NA	NA	NA	NA	NA
	MXAN_2605	MXAN_RS12595			3031542	3032330	+	-3	+	NA	+	NA	NA	NA	NA	NA	NA	NA	NA	NA
Operon 17	MXAN_3585	MXAN_RS17390		PilZ	4182154	4182543	+	107	-	NA	+	NA	NA	NA	NA	NA	NA	NA	NA	NA	No TSS detected
	MXAN_3586	MXAN_RS17395			4182556	4183479	+	13	+	6h	+	4.69	3.73	4182259	-297	NA	NA	NA	NA	NA
	MXAN_3586	MXAN_RS17395			4182556	4183479	+	13	+	6h	+	1.56	3.49	4182409	-147	NA	NA	NA	NA	NA
	MXAN_3586	MXAN_RS17395			4182556	4183479	+	13	+	6h	+	3.29	5.95	4182513	-43	NA	NA	NA	NA	NA
	MXAN_3586	MXAN_RS17395			4182556	4183479	+	13	+	12h	+	2.32	1.53	4182409	-147	NA	NA	NA	NA	NA
	MXAN_3586	MXAN_RS17395			4182556	4183479	+	13	+	12h	+	2.24	3.32	4182513	-43	NA	NA	NA	NA	NA
	MXAN_3586	MXAN_RS17395			4182556	4183479	+	13	+	18h	+	2.86	1.5	4182259	-297	NA	NA	NA	NA	NA
	MXAN_3586	MXAN_RS17395			4182556	4183479	+	13	+	18h	+	2.68	4.34	4182513	-43	NA	NA	NA	NA	NA
	MXAN_3586	MXAN_RS17395			4182556	4183479	+	13	+	24h	+	1.73	1.67	4182259	-297	NA	NA	NA	NA	NA
	MXAN_3586	MXAN_RS17395			4182556	4183479	+	13	+	24h	+	1.82	2.13	4182409	-147	NA	NA	NA	NA	NA
	MXAN_3586	MXAN_RS17395			4182556	4183479	+	13	+	24h	+	2.77	6.67	4182513	-43	NA	NA	NA	NA	NA
	MXAN_3587	MXAN_RS17400			4183502	4183864	+	23	+	6h	+	1.89	1.98	4183409	-93	NA	NA	NA	NA	NA
Operon 18	MXAN_3721	MXAN_RS18050		PilZ	4437573	4437947	+	80	+	0h	+	20.75	19.52	4437569	-4	NA	NA	NA	NA	NA	First gene in operon
	MXAN_3721	MXAN_RS18050		PilZ	4437573	4437947	+	80	+	6h	+	27.64	47.98	4437569	-4	NA	NA	NA	NA	NA
	MXAN_3721	MXAN_RS18050		PilZ	4437573	4437947	+	80	+	12h	+	26.53	52.77	4437569	-4	NA	NA	NA	NA	NA
	MXAN_3721	MXAN_RS18050		PilZ	4437573	4437947	+	80	+	18h	+	39.79	77.28	4437569	-4	NA	NA	NA	NA	NA
	MXAN_3721	MXAN_RS18050		PilZ	4437573	4437947	+	80	+	24h	+	32.3	78.38	4437569	-4	NA	NA	NA	NA	NA
	NA	MXAN_RS18055			4437975	4438707	+	28	+	NA	+	NA	NA	NA	NA	NA	NA	NA	NA	NA
Operon 19	MXAN_3790	MXAN_RS18390			4555059	4555757	-	82	-	0h	-	6.63	3.69	4555903	-146	4556030	-273	127	Yes	Yes
	MXAN_3790	MXAN_RS18390			4555059	4555757	-	82	-	6h	-	2.14	2.7	4555927	-170	4556030	-273	103	Yes	Yes
	MXAN_3789	MXAN_RS18385			4554391	4555047	-	12	-	NA	-	NA	NA	NA	NA	4555046	1	NA	Yes	NA
	MXAN_3788	MXAN_RS18380		PilZ	4553960	4554358	-	33	-	0h	-	13.27	14.51	4554534	-176	NA	NA	NA	NA	NA	Internal gene in operon w/ internal promoter
	MXAN_3788	MXAN_RS18380		PilZ	4553960	4554358	-	33	-	6h	-	6.5	7.3	4554534	-176	NA	NA	NA	NA	NA
	MXAN_3788	MXAN_RS18380		PilZ	4553960	4554358	-	33	-	12h	-	3.45	7.18	4554534	-176	NA	NA	NA	NA	NA
	MXAN_3788	MXAN_RS18380		PilZ	4553960	4554358	-	33	-	18h	-	3.75	4.34	4554534	-176	NA	NA	NA	NA	NA
	MXAN_3788	MXAN_RS18380		PilZ	4553960	4554358	-	33	-	24h	-	2.6	4.82	4554534	-176	NA	NA	NA	NA	NA
	MXAN_3787	MXAN_RS18375			4552657	4553952	-	8	-	0h	-	23.65	16.45	4554019	-67	NA	NA	NA	NA	NA
	MXAN_3787	MXAN_RS18375			4552657	4553952	-	8	-	6h	-	15.96	12.93	4554019	-67	NA	NA	NA	NA	NA
	MXAN_3787	MXAN_RS18375			4552657	4553952	-	8	-	12h	-	16.75	12.83	4554019	-67	NA	NA	NA	NA	NA
	MXAN_3787	MXAN_RS18375			4552657	4553952	-	8	-	18h	-	21.77	13.63	4554019	-67	NA	NA	NA	NA	NA
	MXAN_3787	MXAN_RS18375			4552657	4553952	-	8	-	24h	-	25.03	13.34	4554019	-67	NA	NA	NA	NA	NA
Operon 20	MXAN_5707	MXAN_RS27665		PilZ	7074414	7074824	-	255	-	0h	-	906.45	1086.07	7074943	-119	NA	NA	NA	NA	NA	First gene in operon
	MXAN_5707	MXAN_RS27665		PilZ	7074414	7074824	-	255	-	0h	-	3.06	5.01	7074859	-35	NA	NA	NA	NA	NA
	MXAN_5707	MXAN_RS27665		PilZ	7074414	7074824	-	255	-	0h	-	2.38	3.25	7074847	-23	NA	NA	NA	NA	NA
	MXAN_5707	MXAN_RS27665		PilZ	7074414	7074824	-	255	-	6h	-	190.24	375.89	7074943	-119	NA	NA	NA	NA	NA
	MXAN_5707	MXAN_RS27665		PilZ	7074414	7074824	-	255	-	12h	-	177.83	239.7	7074943	-119	NA	NA	NA	NA	NA
	MXAN_5707	MXAN_RS27665		PilZ	7074414	7074824	-	255	-	18h	-	86.99	133.66	7074943	-119	NA	NA	NA	NA	NA
	MXAN_5707	MXAN_RS27665		PilZ	7074414	7074824	-	255	-	24h	-	132.15	150.18	7074943	-119	NA	NA	NA	NA	NA
	MXAN_5706	MXAN_RS27660			7073975	7074379	-	35	-	NA	-	NA	NA	NA	NA	NA	NA	NA	NA	NA
	MXAN_5705	MXAN_RS27655			7072608	7073954	-	21	-	NA	-	NA	NA	NA	NA	NA	NA	NA	NA	NA
Operon 21	MXAN_6605	MXAN_RS31970		PilZ	8129101	8132541	-	48	+	NA	-	NA	NA	NA	NA	NA	NA	NA	NA	NA	No TSS detected
	MXAN_6603	MXAN_RS31965			8127808	8129091	-	10	-	NA	-	NA	NA	NA	NA	NA	NA	NA	NA	NA
Operon 22	MXAN_6957	MXAN_RS33675		PilZ	8513012	8514133	-	186	-	0h	-	30.79	40.72	8514187	-54	8514285	-152	98	Yes	Yes	First gene in operon
	MXAN_6957	MXAN_RS33675		PilZ	8513012	8514133	-	186	-	6h	-	656.01	820.93	8514187	-54	8514285	-152	98	Yes	Yes
	MXAN_6957	MXAN_RS33675		PilZ	8513012	8514133	-	186	-	12h	-	883.45	786.78	8514187	-54	8514285	-152	98	Yes	Yes
	MXAN_6957	MXAN_RS33675		PilZ	8513012	8514133	-	186	-	18h	-	830.41	833.38	8514187	-54	8514285	-152	98	Yes	Yes
	MXAN_6957	MXAN_RS33675		PilZ	8513012	8514133	-	186	-	24h	-	1010.47	937.31	8514187	-54	8514285	-152	98	Yes	Yes
	MXAN_6956	MXAN_RS33670			8512629	8513015	-	-3	-	NA	-	NA	NA	NA	NA	NA	NA	NA	NA	NA
Operon 23	MXAN_2515	MXAN_RS12145			2925671	2926615	-	164	-	0h	-	6.04	2.46	2926681	-66	NA	NA	NA	NA	NA
	MXAN_2515	MXAN_RS12145			2925671	2926615	-	164	-	0h	-	1.53	4.66	2926650	-35	NA	NA	NA	NA	NA
	MXAN_2515	MXAN_RS12145			2925671	2926615	-	164	-	6h	-	1.89	2.06	2926681	-66	NA	NA	NA	NA	NA
	MXAN_2514	MXAN_RS12140			2923054	2925645	-	26	-	0h	-	6.04	4.13	2925825	-180	NA	NA	NA	NA	NA
	MXAN_2514	MXAN_RS12140			2923054	2925645	-	26	-	6h	-	4.28	3.57	2925825	-180	NA	NA	NA	NA	NA
	MXAN_2514	MXAN_RS12140			2923054	2925645	-	26	-	12h	-	2.32	1.97	2925825	-180	NA	NA	NA	NA	NA
	MXAN_2514	MXAN_RS12140			2923054	2925645	-	26	-	18h	-	2.05	1.59	2925825	-180	NA	NA	NA	NA	NA
	MXAN_2513	MXAN_RS12135		MshEN	2921231	2923048	-	6	-	NA	-	NA	NA	NA	NA	NA	NA	NA	NA	NA	Internal gene in operon
	MXAN_2512	MXAN_RS12130			2919934	2921190	-	41	-	NA	-	NA	NA	NA	NA	NA	NA	NA	NA	NA
Operon 24	MXAN_4667	MXAN_RS22660		MshEN	5850485	5851240	-	62	-	0h	-	1253.32	631.03	5851245	-5	NA	NA	NA	NA	NA	First gene in operon
	MXAN_4667	MXAN_RS22660		MshEN	5850485	5851240	-	62	-	6h	-	2.55	2.14	5851264	-24	NA	NA	NA	NA	NA
	MXAN_4666	MXAN_RS22655		MshEN	5849462	5850478	-	7	-	NA	NA	NA	NA	NA	NA	NA	NA	NA	NA	NA	Internal gene in operon
	MXAN_4665	MXAN_RS22650			5848446	5849465	-	-3	-	NA	-	NA	NA	NA	NA	NA	NA	NA	NA	NA
	MXAN_4664	MXAN_RS22645			5847397	5848482	-	-36	-	NA	-	NA	NA	NA	NA	NA	NA	NA	NA	NA
	MXAN_4663	MXAN_RS22640			5847021	5847428	-	-31	-	NA	-	NA	NA	NA	NA	NA	NA	NA	NA	NA
	MXAN_4662	MXAN_RS22635			5846306	5846977	-	44	-	0h	-	306.55	289.7	5847043	-66	NA	NA	NA	NA	NA
	MXAN_4662	MXAN_RS22635			5846306	5846977	-	44	-	6h	-	322.74	367.01	5847043	-66	NA	NA	NA	NA	NA
	MXAN_4662	MXAN_RS22635			5846306	5846977	-	44	-	12h	-	280.01	157.86	5847043	-66	NA	NA	NA	NA	NA
	MXAN_4662	MXAN_RS22635			5846306	5846977	-	44	-	18h	-	189.6	154.28	5847043	-66	NA	NA	NA	NA	NA
	MXAN_4662	MXAN_RS22635			5846306	5846977	-	44	-	24h	-	259.72	216.42	5847043	-66	NA	NA	NA	NA	NA
	MXAN_4661	MXAN_RS22630			5844918	5846309	-	-3	-	NA	-	NA	NA	NA	NA	NA	NA	NA	NA	NA
Operon 25	MXAN_4740	MXAN_RS23030			5938148	5940388	-	84	+	0h	-	5.87	6.77	5940448	-60	NA	NA	NA	NA	NA
	MXAN_4739	MXAN_RS23025		MshEN	5937026	5938141	-	7	-	NA	-	NA	NA	NA	NA	NA	NA	NA	NA	NA	Internal gene in opeon
Operon 26	MXAN_5196	MXAN_RS25250		MshEN	6488616	6490061	-	-100	-	0h	-	2.98	2.99	6490130	-69	NA	NA	NA	NA	NA	First gene in operon
	MXAN_5196	MXAN_RS25250		MshEN	6488616	6490061	-	-100	-	6h	-	7.07	14.99	6490130	-69	NA	NA	NA	NA	NA
	MXAN_5196	MXAN_RS25250		MshEN	6488616	6490061	-	-100	-	12h	-	7.77	8.35	6490130	-69	NA	NA	NA	NA	NA
	MXAN_5196	MXAN_RS25250		MshEN	6488616	6490061	-	-100	-	18h	-	6.16	13.72	6490130	-69	NA	NA	NA	NA	NA
	MXAN_5195	MXAN_RS25245			6487585	6488619	-	-3	-	0h	-	2.13	3.25	6488633	-14	NA	NA	NA	NA	NA
	MXAN_5195	MXAN_RS25245			6487585	6488619	-	-3	-	6h	-	2.22	1.9	6488633	-14	NA	NA	NA	NA	NA
Operon 27	MXAN_7398	MXAN_RS35795			9021125	9024124	-	96	-	0h	-	3.15	5.8	9024212	-88	9024638	-514	426	No	No
	MXAN_7398	MXAN_RS35795			9021125	9024124	-	96	-	0h	-	562.65	745.71	9024139	-15	9024638	-514	499	No	No
	MXAN_7398	MXAN_RS35795			9021125	9024124	-	96	-	6h	-	520.46	999.04	9024139	-15	9024638	-514	499	No	No
	MXAN_7398	MXAN_RS35795			9021125	9024124	-	96	-	12h	-	276.56	314.28	9024139	-15	9024638	-514	499	No	No
	MXAN_7398	MXAN_RS35795			9021125	9024124	-	96	-	18h	-	290.34	463.65	9024139	-15	9024638	-514	499	No	No
	MXAN_7398	MXAN_RS35795			9021125	9024124	-	96	-	24h	-	325.36	537.91	9024139	-15	9024638	-514	499	No	No
	MXAN_7397	MXAN_RS35790			9020070	9021128	-	-3	-	NA	-	NA	NA	NA	NA	NA	NA	NA	NA	NA
	MXAN_7396	MXAN_RS35785		MshEN	9018562	9020022	-	48	-	0h	-	189.59	154.26	9020022	0	NA	NA	NA	NA	NA	Internal gene in operon w/ internal promoter
	MXAN_7396	MXAN_RS35785		MshEN	9018562	9020022	-	48	-	6h	-	233.5	239.01	9020022	0	NA	NA	NA	NA	NA
	MXAN_7396	MXAN_RS35785		MshEN	9018562	9020022	-	48	-	12h	-	119.65	72.87	9020022	0	NA	NA	NA	NA	NA
	MXAN_7396	MXAN_RS35785		MshEN	9018562	9020022	-	48	-	18h	-	112.24	106.13	9020022	0	NA	NA	NA	NA	NA
	MXAN_7396	MXAN_RS35785		MshEN	9018562	9020022	-	48	-	24h	-	158.91	118.12	9020022	0	NA	NA	NA	NA	NA
Operon 28	MXAN_4361	MXAN_RS21170	cdbA	Other	5367841	5368044	+	455	-	0h	+	95.52	143	5367797	-44	5367509	-332	288	Yes	No	First gene in operon
	MXAN_4361	MXAN_RS21170	cdbA	Other	5367841	5368044	+	455	-	0h	+	41.17	33.16	5367787	-54	5367509	-332	278	Yes	No
	MXAN_4361	MXAN_RS21170	cdbA	Other	5367841	5368044	+	455	-	0h	+	7.91	6.77	5367705	-136	5367509	-332	196	Yes	Yes
	MXAN_4361	MXAN_RS21170	cdbA	Other	5367841	5368044	+	455	-	0h	+	2.81	6.77	5367534	-307	5367509	-332	25	Yes	Yes
	MXAN_4361	MXAN_RS21170	cdbA	Other	5367841	5368044	+	455	-	0h	+	1.79	2.02	5367539	-302	5367509	-332	30	Yes	Yes
	MXAN_4361	MXAN_RS21170	cdbA	Other	5367841	5368044	+	455	-	0h	+	1.53	2.29	5367711	-130	5367509	-332	202	Yes	No
	MXAN_4361	MXAN_RS21170	cdbA	Other	5367841	5368044	+	455	-	6h	+	32.32	16.34	5367554	-287	5367509	-332	45	Yes	Yes
	MXAN_4361	MXAN_RS21170	cdbA	Other	5367841	5368044	+	455	-	6h	+	21.55	27.91	5367797	-44	5367509	-332	288	Yes	No
	MXAN_4361	MXAN_RS21170	cdbA	Other	5367841	5368044	+	455	-	6h	+	17.6	7.38	5367547	-294	5367509	-332	38	Yes	Yes
	MXAN_4361	MXAN_RS21170	cdbA	Other	5367841	5368044	+	455	-	6h	+	12.91	7.69	5367705	-136	5367509	-332	196	Yes	Yes
	MXAN_4361	MXAN_RS21170	cdbA	Other	5367841	5368044	+	455	-	6h	+	10.03	17.37	5367787	-54	5367509	-332	278	Yes	No
	MXAN_4361	MXAN_RS21170	cdbA	Other	5367841	5368044	+	455	-	6h	+	6.99	7.45	5367540	-301	5367509	-332	31	Yes	Yes
	MXAN_4361	MXAN_RS21170	cdbA	Other	5367841	5368044	+	455	-	6h	+	6.58	3.01	5367711	-130	5367509	-332	202	Yes	No
	MXAN_4361	MXAN_RS21170	cdbA	Other	5367841	5368044	+	455	-	6h	+	6.09	6.19	5367534	-307	5367509	-332	25	Yes	Yes
	MXAN_4361	MXAN_RS21170	cdbA	Other	5367841	5368044	+	455	-	6h	+	1.73	1.67	5367680	-161	5367509	-332	171	Yes	Yes
	MXAN_4361	MXAN_RS21170	cdbA	Other	5367841	5368044	+	455	-	12h	+	30.45	38.95	5367554	-287	5367509	-332	45	Yes	Yes
	MXAN_4361	MXAN_RS21170	cdbA	Other	5367841	5368044	+	455	-	12h	+	13.86	21.18	5367797	-44	5367509	-332	288	Yes	No
	MXAN_4361	MXAN_RS21170	cdbA	Other	5367841	5368044	+	455	-	12h	+	8.09	5.38	5367547	-294	5367509	-332	38	Yes	Yes
	MXAN_4361	MXAN_RS21170	cdbA	Other	5367841	5368044	+	455	-	12h	+	6.97	12.21	5367787	-54	5367509	-332	278	Yes	No
	MXAN_4361	MXAN_RS21170	cdbA	Other	5367841	5368044	+	455	-	12h	+	5.05	29.44	5367534	-307	5367509	-332	25	Yes	Yes
	MXAN_4361	MXAN_RS21170	cdbA	Other	5367841	5368044	+	455	-	12h	+	3.37	5.12	5367711	-130	5367509	-332	202	Yes	No
	MXAN_4361	MXAN_RS21170	cdbA	Other	5367841	5368044	+	455	-	12h	+	3.05	7.9	5367539	-302	5367509	-332	30	Yes	Yes
	MXAN_4361	MXAN_RS21170	cdbA	Other	5367841	5368044	+	455	-	12h	+	1.6	2.15	5367818	-23	5367509	-332	309	Yes	No
	MXAN_4361	MXAN_RS21170	cdbA	Other	5367841	5368044	+	455	-	18h	+	24.27	17.61	5367554	-287	5367509	-332	45	Yes	Yes
	MXAN_4361	MXAN_RS21170	cdbA	Other	5367841	5368044	+	455	-	18h	+	15.61	23.9	5367797	-44	5367509	-332	288	Yes	No
	MXAN_4361	MXAN_RS21170	cdbA	Other	5367841	5368044	+	455	-	18h	+	10.8	7.88	5367705	-136	5367509	-332	196	Yes	Yes
	MXAN_4361	MXAN_RS21170	cdbA	Other	5367841	5368044	+	455	-	18h	+	7.14	15.4	5367787	-54	5367509	-332	278	Yes	No
	MXAN_4361	MXAN_RS21170	cdbA	Other	5367841	5368044	+	455	-	18h	+	6.78	3.28	5367534	-307	5367509	-332	25	Yes	Yes
	MXAN_4361	MXAN_RS21170	cdbA	Other	5367841	5368044	+	455	-	18h	+	4.46	2.57	5367711	-130	5367509	-332	202	Yes	No
	MXAN_4361	MXAN_RS21170	cdbA	Other	5367841	5368044	+	455	-	18h	+	4.37	3.72	5367547	-294	5367509	-332	38	Yes	Yes
	MXAN_4361	MXAN_RS21170	cdbA	Other	5367841	5368044	+	455	-	18h	+	2.68	3.28	5367539	-302	5367509	-332	30	Yes	Yes
	MXAN_4361	MXAN_RS21170	cdbA	Other	5367841	5368044	+	455	-	18h	+	2.3	NA	5367680	-161	5367509	-332	171	Yes	Yes
	MXAN_4361	MXAN_RS21170	cdbA	Other	5367841	5368044	+	455	-	18h	+	1.52	2.3	5367818	-23	5367509	-332	309	Yes	No
	MXAN_4361	MXAN_RS21170	cdbA	Other	5367841	5368044	+	455	-	24h	+	21.82	10.38	5367554	-287	5367509	-332	45	Yes	Yes
	MXAN_4361	MXAN_RS21170	cdbA	Other	5367841	5368044	+	455	-	24h	+	17.67	25.11	5367797	-44	5367509	-332	288	Yes	No
	MXAN_4361	MXAN_RS21170	cdbA	Other	5367841	5368044	+	455	-	24h	+	12.99	10.28	5367705	-136	5367509	-332	196	Yes	Yes
	MXAN_4361	MXAN_RS21170	cdbA	Other	5367841	5368044	+	455	-	24h	+	8.4	12.6	5367787	-54	5367509	-332	278	Yes	No
	MXAN_4361	MXAN_RS21170	cdbA	Other	5367841	5368044	+	455	-	24h	+	4.85	2.87	5367547	-294	5367509	-332	38	Yes	Yes
	MXAN_4361	MXAN_RS21170	cdbA	Other	5367841	5368044	+	455	-	24h	+	4.76	4.45	5367534	-307	5367509	-332	25	Yes	Yes
	MXAN_4361	MXAN_RS21170	cdbA	Other	5367841	5368044	+	455	-	24h	+	2.34	2.59	5367539	-302	5367509	-332	30	Yes	Yes
	MXAN_4361	MXAN_RS21170	cdbA	Other	5367841	5368044	+	455	-	24h	+	2.17	1.67	5367818	-23	5367509	-332	309	Yes	No
	MXAN_4361	MXAN_RS21170	cdbA	Other	5367841	5368044	+	455	-	24h	+	2.08	2.13	5367711	-130	5367509	-332	202	Yes	No
	MXAN_4362	MXAN_RS21175	cdbB	Other	5368051	5368311	+	7	+	0h	+	95.52	143	5367797	-254	NA	NA	NA	NA	NA	Internal gene in operon w/ internal promoter
	MXAN_4362	MXAN_RS21175	cdbB	Other	5368051	5368311	+	7	+	0h	+	41.17	33.16	5367787	-264	NA	NA	NA	NA	NA
	MXAN_4362	MXAN_RS21175	cdbB	Other	5368051	5368311	+	7	+	0h	+	1.96	2.46	5367887	-164	NA	NA	NA	NA	NA
	MXAN_4362	MXAN_RS21175	cdbB	Other	5368051	5368311	+	7	+	0h	+	1.53	2.2	5367909	-142	NA	NA	NA	NA	NA
	MXAN_4362	MXAN_RS21175	cdbB	Other	5368051	5368311	+	7	+	6h	+	21.55	27.91	5367797	-254	NA	NA	NA	NA	NA
	MXAN_4362	MXAN_RS21175	cdbB	Other	5368051	5368311	+	7	+	6h	+	10.03	17.37	5367787	-264	NA	NA	NA	NA	NA
	MXAN_4362	MXAN_RS21175	cdbB	Other	5368051	5368311	+	7	+	6h	+	4.03	2.3	5367887	-164	NA	NA	NA	NA	NA
	MXAN_4362	MXAN_RS21175	cdbB	Other	5368051	5368311	+	7	+	6h	+	1.64	2.38	5367909	-142	NA	NA	NA	NA	NA
	MXAN_4362	MXAN_RS21175	cdbB	Other	5368051	5368311	+	7	+	12h	+	13.86	21.18	5367797	-254	NA	NA	NA	NA	NA
	MXAN_4362	MXAN_RS21175	cdbB	Other	5368051	5368311	+	7	+	12h	+	6.97	12.21	5367787	-264	NA	NA	NA	NA	NA
	MXAN_4362	MXAN_RS21175	cdbB	Other	5368051	5368311	+	7	+	12h	+	4.97	7.54	5367887	-164	NA	NA	NA	NA	NA
	MXAN_4362	MXAN_RS21175	cdbB	Other	5368051	5368311	+	7	+	12h	+	2.32	2.69	5367909	-142	NA	NA	NA	NA	NA
	MXAN_4362	MXAN_RS21175	cdbB	Other	5368051	5368311	+	7	+	12h	+	1.6	2.15	5367818	-233	NA	NA	NA	NA	NA
	MXAN_4362	MXAN_RS21175	cdbB	Other	5368051	5368311	+	7	+	18h	+	15.61	23.9	5367797	-254	NA	NA	NA	NA	NA
	MXAN_4362	MXAN_RS21175	cdbB	Other	5368051	5368311	+	7	+	18h	+	14.01	15.05	5367887	-164	NA	NA	NA	NA	NA
	MXAN_4362	MXAN_RS21175	cdbB	Other	5368051	5368311	+	7	+	18h	+	7.14	15.4	5367787	-264	NA	NA	NA	NA	NA
	MXAN_4362	MXAN_RS21175	cdbB	Other	5368051	5368311	+	7	+	18h	+	2.5	4.07	5367909	-142	NA	NA	NA	NA	NA
	MXAN_4362	MXAN_RS21175	cdbB	Other	5368051	5368311	+	7	+	18h	+	1.52	2.3	5367818	-233	NA	NA	NA	NA	NA
	MXAN_4362	MXAN_RS21175	cdbB	Other	5368051	5368311	+	7	+	24h	+	26.85	23.81	5367887	-164	NA	NA	NA	NA	NA
	MXAN_4362	MXAN_RS21175	cdbB	Other	5368051	5368311	+	7	+	24h	+	17.67	25.11	5367797	-254	NA	NA	NA	NA	NA
	MXAN_4362	MXAN_RS21175	cdbB	Other	5368051	5368311	+	7	+	24h	+	8.4	12.6	5367787	-264	NA	NA	NA	NA	NA
	MXAN_4362	MXAN_RS21175	cdbB	Other	5368051	5368311	+	7	+	24h	+	4.59	5.84	5367909	-142	NA	NA	NA	NA	NA
	MXAN_4362	MXAN_RS21175	cdbB	Other	5368051	5368311	+	7	+	24h	+	2.17	1.67	5367818	-233	NA	NA	NA	NA	NA
	MXAN_4362	MXAN_RS21175	cdbB	Other	5368051	5368311	+	7	+	24h	+	1.73	1.76	5367850	-201	NA	NA	NA	NA	NA
Operon 29	MXAN_7439	MXAN_RS35960			9060497	9062002	+	100	-	NA	+	NA	NA	NA	NA	9060462	-35	NA	Yes	NA
	MXAN_7440	MXAN_RS35965	nla24	Other	9061999	9063354	+	-3	+	NA	+	NA	NA	NA	NA	NA	NA	NA	NA	NA	No TSS detected
