# Supplementary material for: CRP-Like Transcriptional Regulator MrpC Curbs c-di-GMP and 3′,3′-cGAMP Nucleotide Levels during Development in Myxococcus xanthus
Source: mBio. 2022 Feb 15;13(1):e00044-22. doi: 10.1128/mbio.00044-22 (PMC8844925; doi:10.1128/mbio.00044-22)
Supplement: TABLE S4 [file mbio.00044-22-st004.xlsx]

## Sheet: README
	Supplementary Table 4. Mapping of RNA-seq and Cappable-seq data.
	Table S4A. Mapping rates for RNA-seq
		Bowtie2 (Single End, --very-sensitive, --mm, version 2.4.2) mapping rates of RNA-seq samples.
	Table S4B. Feature assignment of RNA-seq data.
		FeatureCounts (Assigned to 'gene' features, Subread version 2.0.1) statistics of M. xanthus DK 1622 RNA-seq data. #Reads: Total number of reads used in FeatureCounts. Assigned: Number of reads assigned to a 'gene' feature. Unassigned (No Feature): Reads, which were aligned to areas without any features.Unassigned (Ambiguity): Reads, which could be assigned to at least two features.
	Table S4C. Mapping rates of Cappable-seq samples.
		Bowtie2 (Single End, --very-sensitive, --mm, --all, version 2.4.2) mapping rates of Cappable-seq samples.

## Sheet: S4A
	Table S4A. Mapping rates for RNA-seq.
	Sample	#Reads	Aligned 0 times	Aligned 1 time	Aligned >1 times
	wt_t0_1	16,338,933	734.18	15,070,943	533.81
	wt_t0_2	20,997,454	246.61	20,146,141	604.703
	wt_t6_1	14,199,176	794.742	12,924,338	480.096
	wt_t6_2	21,155,374	1,038,091	19,318,904	798.379
	wt_t12_1	17,345,707	1,000,489	16,202,341	142.877
	wt_t12_2	20,957,831	586.779	19,974,379	396.673
	wt_t18_1	19,298,934	1,008,536	18,075,039	215.359
	wt_t18_2	20,855,167	662.083	19,469,907	723.177
	wt_t24_1	17,719,468	1,166,915	16,373,886	178.667
	wt_t24_2	21,138,562	2,402,535	18,191,387	544.64

## Sheet: S4B
	Table S4B. Feature assignment of RNA-seq data.
	Sample	#Reads	Assigned	Unassigned (No Feature)	Unassigned (Ambiguity)
	wt_t0_1	15,604,753	14,572,563	144.854	887.336
	wt_t0_2	20,750,844	19,356,757	231.753	1,162,334
	wt_t6_1	13,404,434	12,633,493	112.716	658.225
	wt_t6_2	20,117,283	19,037,858	188.655	890.77
	wt_t12_1	16,345,218	15,358,948	149.592	836.678
	wt_t12_2	20,371,052	19,346,107	174.754	850.191
	wt_t18_1	18,290,398	17,085,203	161.137	1,044,058
	wt_t18_2	20,193,084	19,140,220	164.206	888.658
	wt_t24_1	16,552,553	15,460,279	147.983	944.291
	wt_t24_2	18,736,027	17,505,669	182.409	1,047,949

## Sheet: S4C
	Table S4C. Mapping rates of Cappable-seq samples.
	Sample	#Reads	Aligned 0 times	Aligned 1 time	Aligned >1 times
	wt_t0_1	12,257,955	501.139	10,712,553	1,044,263
	wt_t0_2	11,807,934	437.614	10,561,172	809.148
	wt_t6_1	12,852,056	693.624	10,701,275	1,457,157
	wt_t6_2	13,170,210	560.07	11,710,213	899.927
	wt_t12_1	13,315,318	836.975	9,680,933	2,797,410
	wt_t12_2	11,899,311	756.439	8,652,199	2,490,673
	wt_t18_1	11,971,162	763.512	8,285,279	2,922,371
	wt_t18_2	12,536,870	1,239,561	9,200,524	2,096,785
	wt_t24_1	12,388,364	841.226	9,388,384	2,158,754
	wt_t24_2	12,775,299	1,981,621	9,133,926	1,659,752
